# Supplementary material for: Genomic characterization of Staphylococcus aureus isolated from mastitis in small ruminants in Sardinia, Italy
Source: Front Microbiol. 2025 Dec 2;16:1661122. doi: 10.3389/fmicb.2025.1661122 (PMC12705572; doi:10.3389/fmicb.2025.1661122)
Supplement: Supplementary file 1 [file Table_1.xlsx]

## Sheet: Metadata
Strain-ID	Date of isolation	Municipality	Province	Source	Species
22CS0317	2021-12-02	SEDILO	Oristano	Clinical Mastitis	Sheep
22CS0318	2021-12-03	SANTA GIUSTA	Oristano	Clinical Mastitis	Sheep
22CS0319	2021-12-03	DORGALI	Nuoro	Clinical Mastitis	Sheep
22CS0321	2021-12-10	SASSARI	Sassari	Clinical Mastitis	Sheep
22CS0322	2021-12-10	PAULILATINO	Oristano	Clinical Mastitis	Sheep
22CS0323	2021-12-14	NORAGUGUME	Nuoro	Clinical Mastitis	Sheep
22CS0324	2021-12-15	MOGORO	Oristano	Clinical Mastitis	Sheep
22CS0325	2021-12-17	BORORE	Nuoro	Clinical Mastitis	Sheep
22CS0326	2021-12-20	ILBONO	Ogliastra	Clinical Mastitis	Sheep
22CS0327	2021-12-22	ARBUS	Medio Campidano	Clinical Mastitis	Goat
22CS0328	2021-12-22	TALANA	Ogliastra	Clinical Mastitis	Sheep
22CS0329	2021-12-30	PATTADA	Sassari	Clinical Mastitis	Sheep
22CS0330	2021-12-30	PATTADA	Sassari	Clinical Mastitis	Sheep
22CS0331	2022-01-03	ORISTANO	Oristano	Clinical Mastitis	Sheep
22CS0332	2022-01-07	SIMAXIS	Oristano	Clinical Mastitis	Sheep
22CS0333	2022-01-10	STINTINO	Sassari	Clinical Mastitis	Sheep
22CS0334	2022-01-11	OZIERI	Sassari	Clinical Mastitis	Sheep
22CS0336	2022-01-18	OSCHIRI	Olbia-Tempio	Clinical Mastitis	Sheep
22CS0337	2022-01-19	OSCHIRI	Olbia-Tempio	Clinical Mastitis	Sheep
22CS0338	2022-01-20	NULE	Sassari	Clinical Mastitis	Sheep
22CS0339	2022-01-21	SEDILO	Oristano	Clinical Mastitis	Sheep
22CS0340	2022-01-24	IRGOLI	Nuoro	Clinical Mastitis	Sheep
22CS0341	2022-01-25	OZIERI	Sassari	Clinical Mastitis	Sheep
22CS0342	2022-01-26	PALMAS ARBOREA	Oristano	Clinical Mastitis	Sheep
22CS0343	2022-01-28	GONNOSNO	Oristano	Clinical Mastitis	Sheep
22CS0344	2022-02-28	BORUTTA	Sassari	Clinical Mastitis	Sheep
22CS0345	2022-03-11	BUDDUSO'	Olbia-Tempio	Clinical Mastitis	Sheep
22CS0346	2022-03-14	PALMAS ARBOREA	Oristano	Clinical Mastitis	Sheep
22CS0347	2022-03-14	BONO	Sassari	Clinical Mastitis	Sheep
22CS0348	2022-03-18	SASSARI	Sassari	Clinical Mastitis	Sheep
22CS0349	2022-03-18	SASSARI	Sassari	Clinical Mastitis	Sheep
22CS0350	2022-03-21	ITTIREDDU	Sassari	Clinical Mastitis	Sheep
ASM1342v1	2022-05-09	TETI
