# Supplementary material for: Genomic characterization of Staphylococcus aureus isolated from mastitis in small ruminants in Sardinia, Italy
Source: Front Microbiol. 2025 Dec 2;16:1661122. doi: 10.3389/fmicb.2025.1661122 (PMC12705572; doi:10.3389/fmicb.2025.1661122)
Supplement: Supplementary file 2 [file Table_2.xlsx]

## Sheet: Phenotypic resistance
Strain ID	Benzylpenicillin	Oxacillin	Gentamicin	Ciprofloxacin	Moxifloxacin	Erythromycin	Clindamycin	Linezolid	Teicoplanin	Vancomycin	Tetracyclin	Tigecycline	Fosfomycin	Fusidic acid	T/S
22CS0317	0.06	≤ 0,25	≤ 0,5	≤ 0,5	≤ 0,25	≥ 8	≤ 0,25	2	≤ 0,5	1	≤ 1	≤ 0,12	≤ 8	≤ 0,5	≤ 10
22CS0318	0.12	≤ 0,25	≤ 0,5	≤ 0,5	≤ 0,25	≤ 0,25	≤ 0,25	2	≤ 0,5	1	≤ 1	≤ 0,12	≤ 8	≤ 0,5	≤ 10
22CS0319	≤ 0,06	≤ 0,25	≤ 0,5	≤ 0,5	≤ 0,25	≤ 0,25	≤ 0,25	2	≤ 0,5	1	≥16	≤ 0,12	≤ 8	≤ 0,5	≤ 10
22CS0321	0.12	≤ 0,25	≤ 0,5	≤ 0,5	≤ 0,25	≤ 0,25	≤ 0,25	2	≤ 0,5	1	≤ 1	≤ 0,12	≤ 8	≤ 0,5	≤ 10
22CS0322	0.06	≤ 0,25	≤ 0,5	≤ 0,5	≤ 0,25	≤ 0,25	≤ 0,25	2	≤ 0,5	1	≤ 1	≤ 0,12	≤ 8	≤ 0,5	≤ 10
22CS0323	0.12	0.5	≤ 0,5	≤ 0,5	≤ 0,25	≤ 0,25	≤ 0,25	2	≤ 0,5	1	≤ 1	≤ 0,12	≤ 8	≤ 0,5	≤ 10
22CS0324	0.12	0.5	≤ 0,5	≤ 0,5	≤ 0,25	≤ 0,25	≤ 0,25	2	≤ 0,5	1	≤ 1	≤ 0,12	≤ 8	≤ 0,5	≤ 10
22CS0325	0.06	0.5	≤ 0,5	≤ 0,5	≤ 0,25	≤ 0,25	≤ 0,25	2	≤ 0,5	1	≤ 1	≤ 0,12	≤ 8	≤ 0,5	≤ 10
22CS0326	0.12	0.5	≤ 0,5	≤ 0,5	≤ 0,25	≤ 0,25	≤ 0,25	2	≤ 0,5	≤ 0,5	≤ 1	≤ 0,12	≤ 8	≤ 0,5	≤ 10
22CS0327	≤ 0,03	≤ 0,25	≤ 0,5	≤ 0,5	≤ 0,25	≤ 0,25	≤ 0,25	2	≤ 0,5	1	≤ 1	≤ 0,12	≤ 8	≤ 0,5	≤ 10
22CS0328	0.12	0.5	≤ 0,5	≤ 0,5	≤ 0,25	≤ 0,25	≤ 0,25	2	≤ 0,5	1	≥16	≤ 0,12	≤ 8	≤ 0,5	≤ 10
22CS0329	0.06	≤ 0,25	≤ 0,5	≤ 0,5	≤ 0,25	≤ 0,25	≤ 0,25	2	≤ 0,5	≤ 0,5	≤ 1	≤ 0,12	≤ 8	≤ 0,5	≤ 10
22CS0330	0.06	≤ 0,25	≤ 0,5	≤ 0,5	≤ 0,25	≤ 0,25	≤ 0,25	2	≤ 0,5	1	≤ 1	≤ 0,12	≤ 8	≤ 0,5	≤ 10
22CS0331	0.12	≤ 0,25	≤ 0,5	≤ 0,5	≤ 0,25	≤ 0,25	≤ 0,25	2	≤ 0,5	1	≤ 1	≤ 0,12	≤ 8	≤ 0,5	≤ 10
22CS0332	0.06	≤ 0,25	≤ 0,5	≤ 0,5	≤ 0,25	≤ 0,25	≤ 0,25	2	≤ 0,5	1	≤ 1	≤ 0,12	≤ 8	≤ 0,5	≤ 10
22CS0333	0.06	≤ 0,25	≤ 0,5	≤ 0,5	≤ 0,25	≤ 0,25	≤ 0,25	2	≤ 0,5	1	≤ 1	≤ 0,12	≤ 8	≤ 0,5	≤ 10
22CS0334	≤ 0,03	≤ 0,25	≤ 0,5	≤ 0,5	≤ 0,25	≤ 0,25	≤ 0,25	2	≤ 0,5	1	≤ 1	≤ 0,12	≤ 8	≤ 0,5	≤ 10
22CS0336	0.12	≤ 0,25	≤ 0,5	≤ 0,5	≤ 0,25	≤ 0,25	≤ 0,25	2	≤ 0,5	1	≤ 1	≤ 0,12	≤ 8	≤ 0,5	≤ 10
22CS0337	0.12	≤ 0,25	≤ 0,5	≤ 0,5	≤ 0,25	≤ 0,25	≤ 0,25	2	≤ 0,5	1	≤ 1	≤ 0,12	≤ 8	≤ 0,5	≤ 10
22CS0338	0.12	≤ 0,5	≤ 0,5	≤ 0,5	≤ 0,25	≤ 0,25	≤ 0,25	2	≤ 0,5	1	≤ 1	≤ 0,12	≤ 8	≤ 0,5	≤ 10
22CS0339	0.06	≤ 0,25	≤ 0,5	≤ 0,5	≤ 0,25	≤ 0,25	≤ 0,25	2	≤ 0,5	1	≥16	≤ 0,12	≤ 8	≤ 0,5	≤ 10
22CS0340	0.12	0.5	≤ 0,5	≤ 0,5	≤ 0,25	≤ 0,25	≤ 0,25	2	≤ 0,5	1	≤ 1	≤ 0,12	≤ 8	≤ 0,5	≤ 10
22CS0341	0.06	≤ 0,25	≤ 0,5	≤ 0,5	≤ 0,25	≤ 0,25	≤ 0,25	2	≤ 0,5	1	≤ 1	≤ 0,12	≤ 8	≤ 0,5	≤ 10
22CS0342	0.06	≤ 0,25	≤ 0,5	≤ 0,5	≤ 0,25	≤ 0,25	≤ 0,25	2	≤ 0,5	1	≥16	≤ 0,12	≤ 8	≤ 0,5	≤ 10
22CS0343	0.12	1	≤ 0,5	≤ 0,5	≤ 0,25	≤ 0,25	≤ 0,25	2	≤ 0,5	1	≤ 1	≤ 0,12	≤ 8	≤ 0,5	≤ 10
22CS0344	≤ 0,03	≤ 0,25	≤ 0,5	≤ 0,5	≤ 0,25	≤ 0,25	≤ 0,25	2	≤ 0,5	1	≤ 1	≤ 0,12	≤ 8	≤ 0,5	≤ 10
22CS0345	0.06	≤ 0,25	≤ 0,5	≤ 0,5	≤ 0,25	≤ 0,25	≤ 0,25	2	≤ 0,5	1	≤ 1	≤ 0,12	≤ 8	≤ 0,5	≤ 10
22CS0346	0.06	≤ 0,25	≤ 0,5	≤ 0,5	≤ 0,25	≤ 0,25	≤ 0,25	2	≤ 0,5	1	≥16	≤ 0,12	≤ 8	≤ 0,5	≤ 10
22CS0347	0.06	≤ 0,25	≤ 0,5	≤ 0,5	≤ 0,25	≤ 0,25	≤ 0,25	2	≤ 0,5	1	≤ 1	≤ 0,12	≤ 8	≤ 0,5	≤ 10
22CS0348	0.12	0.5	≤ 0,5	≤ 0,5	≤ 0,25	≤ 0,25	≤ 0,25	2	≤ 0,5	1	≤ 1	≤ 0,12	≤ 8	≤ 0,5	≤ 10
22CS0349	0.12	0.5	≤ 0,5	≤ 0,5	≤ 0,25	≤ 0,25	≤ 0,25	2	≤ 0,5	1	≤ 1	≤ 0,12	≤ 8	≤ 0,5	≤ 10
22CS0350	0.12	0.5	≤ 0,5	≤ 0,5	≤ 0,25	≤ 0,25	≤ 0,25	2	≤ 0,5	1	≤ 1	≤ 0,12	≤ 8	≤ 0,5	≤ 10

## Sheet: Pheno-Geno
Strain ID	Macrolide resistance		Tetracycline resistance
	erm	Erythromycin	tet.K	tet.M	Tetracyclin
22CS0317	Pos	≥ 8			≤ 1
22CS0318		≤ 0,25			≤ 1
22CS0319		≤ 0,25	Pos		≥16
22CS0321		≤ 0,25			≤ 1
22CS0322		≤ 0,25			≤ 1
22CS0323		≤ 0,25			≤ 1
22CS0324		≤ 0,25			≤ 1
22CS0325		≤ 0,25			≤ 1
22CS0326		≤ 0,25			≤ 1
22CS0327		≤ 0,25			≤ 1
22CS0328		≤ 0,25	Pos	Pos	≥16
22CS0329		≤ 0,25			≤ 1
22CS0330		≤ 0,25			≤ 1
22CS0331		≤ 0,25			≤ 1
22CS0332		≤ 0,25			≤ 1
22CS0333		≤ 0,25			≤ 1
22CS0334		≤ 0,25			≤ 1
22CS0336		≤ 0,25			≤ 1
22CS0337		≤ 0,25			≤ 1
22CS0338		≤ 0,25			≤ 1
22CS0339		≤ 0,25	Pos		≥16
22CS0340		≤ 0,25			≤ 1
22CS0341		≤ 0,25			≤ 1
22CS0342		≤ 0,25	Pos		≥16
22CS0343		≤ 0,25			≤ 1
22CS0344		≤ 0,25			≤ 1
22CS0345		≤ 0,25			≤ 1
22CS0346		≤ 0,25	Pos		≥16
22CS0347		≤ 0,25			≤ 1
22CS0348		≤ 0,25			≤ 1
22CS0349		≤ 0,25			≤ 1
22CS0350		≤ 0,25			≤ 1
