# Supplementary material for: Genomic characterization of Staphylococcus aureus isolated from mastitis in small ruminants in Sardinia, Italy
Source: Front Microbiol. 2025 Dec 2;16:1661122. doi: 10.3389/fmicb.2025.1661122 (PMC12705572; doi:10.3389/fmicb.2025.1661122)
Supplement: Supplementary file 3 [file Table_3.xlsx]

## Sheet: allAmrfinder.csv
Strain ID	Number Found	tet(38)	tet(K)	mepA	glpT_A100V	murA_E291D	murA_T396N	arsR	hlgC	hlgB	icaC	aur	selX	lukE	cadC	splE	splB	splA	cadD	arsB	hlgA	arsC	lmrS	ednB	hld	tst	sel	sec1	fosB	catA	sel26	murA_D278E	erm(T)	glpT_F3I	scn	selZ	lukD	sak	tet(M)
	NA	TETRACYCLINE	TETRACYCLINE	TETRACYCLINE	FOSFOMYCIN	FOSFOMYCIN	FOSFOMYCIN	ARSENIC	NA	NA	NA	NA	NA	NA	CADMIUM/LEAD/ZINC	NA	NA	NA	CADMIUM	ARSENIC	NA	ARSENIC	MACROLIDE/PHENICOL	NA	NA	NA	NA	NA	FOSFOMYCIN	PHENICOL	NA	FOSFOMYCIN	LINCOSAMIDE/MACROLIDE/STREPTOGRAMIN	FOSFOMYCIN	NA	NA	NA	NA	TETRACYCLINE
	NA	TETRACYCLINE	TETRACYCLINE	TIGECYCLINE	FOSFOMYCIN	FOSFOMYCIN	FOSFOMYCIN	ARSENIC	NA	NA	NA	NA	NA	NA	CADMIUM/LEAD/ZINC	NA	NA	NA	CADMIUM	ARSENITE	NA	ARSENATE	CHLORAMPHENICOL/ERYTHROMYCIN	NA	NA	NA	NA	NA	FOSFOMYCIN	CHLORAMPHENICOL	NA	FOSFOMYCIN	ERYTHROMYCIN/LINCOSAMIDE/STREPTOGRAMIN/TYLOSIN	FOSFOMYCIN	NA	NA	NA	NA	TETRACYCLINE
22CS0317	17	100	-	98.67	99.56	99.52	-	-	99.37	100	98.86	93.71	-	-	-	-	-	-	94.63	-	99.35	-	97.08	-	100	-	-	-	-	-	96.4	99.52	97.13	99.56	100	-	-	-	-
22CS0318	21	100	-	98.45	99.78	99.52	99.52	-	97.46	97.59	99.14	99.41	95.57	98.05	-	97.9	95	96.17	-	-	99.35	-	97.08	94.82	100	95.3	99.17	99.25	-	-	-	-	-	-	-	-	-	-	-
22CS0319	19	99.78	99.78	99.56	-	-	-	-	97.14	97.54	-	99.21	96.06	99.68	-	99.16	99.58	99.57	-	94.05	100	93.75	99.38	-	100	-	-	-	-	-	94	-	-	-	-	95.37	94.19	-	-
22CS0321	18	100	-	98.45	99.56	99.52	99.52	-	97.46	97.59	99.14	99.21	96.61	98.05	-	97.9	95	96.17	-	-	99.35	-	97.08	94.82	100	-	-	-	-	-	-	-	-	-	-	-	-	-	-
22CS0322	21	100	-	98.45	99.78	99.52	99.52	-	97.46	97.59	99.14	99.41	95.57	98.05	-	97.9	95	96.17	-	-	99.35	-	96.88	94.82	100	95.3	99.17	99.25	-	-	-	-	-	-	-	-	-	-	-
22CS0323	20	100	-	98.23	99.78	99.52	99.52	-	97.14	97.54	99.71	99.61	95.57	98.71	-	-	96.67	97.65	-	-	100	-	97.92	-	96.15	95.3	99.17	98.12	98.56	-	-	-	-	-	-	-	-	-	-
22CS0324	21	100	-	98.23	99.56	99.52	99.52	-	97.46	97.54	99.71	99.61	95.57	98.71	-	-	96.67	97.65	-	91.61	100	-	97.92	-	96.15	95.3	99.17	98.12	98.56	-	-	-	-	-	-	-	-	-	-
22CS0325	18	100	-	98.45	99.78	99.52	99.52	-	97.14	97.54	99.71	99.61	95.57	98.71	-	97.9	96.67	97.65	-	-	100	-	97.92	-	96.15	-	-	-	98.56	-	-	-	-	-	-	-	-	-	-
22CS0326	21	100	-	98.45	99.78	99.52	99.52	-	97.46	97.54	99.71	99.61	95.57	98.71	-	-	96.67	97.65	-	91.61	100	-	97.92	-	96.15	95.3	99.17	98.12	98.56	-	-	-	-	-	-	-	-	-	-
22CS0327	19	99.56	-	98.67	99.78	99.29	99.29	-	96.83	97.54	99.71	99.41	95.07	97.73	-	-	96.67	96.17	-	-	100	-	96.25	-	100	95.3	99.17	99.25	-	-	-	-	-	-	-	-	-	-	-
22CS0328	21	100	-	98.45	99.78	99.52	99.52	-	97.14	97.23	99.43	99.61	95.57	98.71	-	-	96.67	97.65	-	-	100	-	97.92	-	96.15	95.3	99.17	98.12	98.56	-	-	-	-	-	-	-	-	-	100
22CS0329	14	100	-	98.45	99.78	99.52	99.52	-	97.46	97.59	99.43	99.61	95.57	-	-	-	-	-	-	-	99.35	-	96.88	94.82	100	-	-	-	-	-	-	-	-	-	-	-	-	-	-
22CS0330	14	100	-	98.45	99.78	99.52	99.52	-	97.46	97.59	99.43	99.61	95.57	-	-	-	-	-	-	-	99.35	-	96.88	94.82	100	-	-	-	-	-	-	-	-	-	-	-	-	-	-
22CS0331	19	100	-	98.23	99.78	99.52	99.52	-	97.14	97.54	99.71	99.61	95.57	98.71	-	-	96.67	97.65	-	-	100	-	97.92	-	96.15	95.3	99.17	-	99.04	-	-	-	-	-	-	-	-	-	-
22CS0332	18	100	-	98.45	99.78	99.52	99.52	-	97.46	97.59	99.14	99.21	95.57	98.05	-	97.9	95	96.17	-	-	99.35	-	97.08	94.82	100	-	-	-	-	-	-	-	-	-	-	-	-	-	-
22CS0333	17	100	-	98	99.78	99.52	99.52	-	97.14	97.54	99.71	99.61	95.57	98.71	-	-	96.25	97.65	-	-	100	-	97.92	-	96.15	-	-	-	98.56	-	-	-	-	-	-	-	-	-	-
22CS0334	21	100	-	98.45	99.78	99.52	99.52	-	97.46	97.59	99.14	99.41	95.43	98.05	-	97.48	95	96.17	-	-	99.03	-	96.88	94.82	100	95.3	99.17	99.25	-	-	-	-	-	-	-	-	-	-	-
22CS0336	18	100	-	98.45	99.78	99.52	99.52	-	97.14	97.54	99.71	99.61	95.57	98.71	-	97.9	96.67	97.65	-	-	100	-	97.92	-	96.15	-	-	-	98.56	-	-	-	-	-	-	-	-	-	-
22CS0337	18	100	-	98.45	99.78	99.52	99.52	-	97.14	97.54	99.71	99.61	95.57	98.71	-	97.9	96.67	97.65	-	-	100	-	97.92	-	96.15	-	-	-	98.56	-	-	-	-	-	-	-	-	-	-
22CS0338	18	100	-	98.45	99.78	99.52	99.52	-	97.14	97.54	99.71	99.61	95.57	98.71	-	97.9	96.67	97.65	-	-	100	-	97.92	-	96.15	-	-	-	98.56	-	-	-	-	-	-	-	-	-	-
22CS0339	20	100	100	98.45	99.78	99.52	99.52	-	97.14	97.54	99.71	99.61	95.57	98.71	-	97.9	96.67	97.65	-	-	100	-	97.92	-	96.15	-	-	-	98.56	100	-	-	-	-	-	-	-	-	-
22CS0340	18	100	-	98.45	99.78	99.52	99.52	-	97.14	97.54	99.71	99.61	95.57	98.71	-	97.9	96.67	97.65	-	-	100	-	97.92	-	96.15	-	-	-	98.56	-	-	-	-	-	-	-	-	-	-
22CS0341	14	100	-	98.45	99.78	99.52	99.52	-	97.46	97.59	99.43	99.61	95.57	-	-	-	-	-	-	-	99.68	-	97.08	94.82	100	-	-	-	-	-	-	-	-	-	-	-	-	-	-
22CS0342	19	100	100	98.45	99.78	99.52	99.52	-	97.46	97.59	99.14	99.41	95.57	98.05	-	97.9	95	96.17	-	-	99.35	-	96.88	94.82	100	-	-	-	-	-	-	-	-	-	-	-	-	-	-
22CS0343	18	100	-	98.23	99.78	99.29	99.29	-	97.46	97.54	99.71	99.41	95.57	98.71	-	-	96.67	97.65	-	91.61	100	-	97.92	-	96.15	-	-	-	98.56	-	-	-	-	-	-	-	-	-	-
22CS0344	21	100	-	98.23	99.78	99.52	99.52	-	97.46	97.59	99.14	99.41	95.57	98.05	-	97.9	95	96.17	-	-	99.35	-	97.08	94.82	100	95.3	99.17	99.25	-	-	-	-	-	-	-	-	-	-	-
22CS0345	18	100	-	98.45	99.78	99.52	99.52	-	97.14	97.54	99.71	99.61	95.57	98.71	-	97.48	96.67	97.65	-	-	100	-	97.92	-	96.15	-	-	-	98.56	-	-	-	-	-	-	-	-	-	-
22CS0346	22	100	100	98.45	99.78	99.52	99.52	95.19	97.46	97.59	99.14	99.41	95.57	97.73	96.72	97.9	95	96.17	98.05	100	99.35	97.71	96.6	-	-	-	-	-	-	-	-	-	-	-	-	-	-	-	-
22CS0347	18	100	-	98.45	99.78	99.52	99.52	-	97.14	97.54	99.71	99.41	95.57	98.71	-	97.9	96.67	97.65	-	-	100	-	97.92	-	96.15	-	-	-	98.56	-	-	-	-	-	-	-	-	-	-
22CS0348	20	100	-	98	99.78	99.52	99.52	-	97.14	97.54	99.71	99.61	95.57	98.71	-	-	96.67	97.65	-	-	100	-	97.92	-	96.15	95.3	99.17	98.12	98.56	-	-	-	-	-	-	-	-	-	-
22CS0349	17	100	-	98	99.78	99.52	99.52	-	97.14	97.54	99.71	99.61	95.57	98.71	-	-	96.67	97.65	-	-	100	-	97.92	-	96.15	-	-	-	98.56	-	-	-	-	-	-	-	-	-	-
22CS0350	20	100	-	98	99.78	99.52	99.52	-	97.14	97.54	99.43	99.61	95.57	98.71	-	-	96.67	97.65	-	-	100	-	97.92	-	96.15	95.3	99.17	98.12	98.56	-	-	-	-	-	-	-	-	-	-
PRJNA237	19	100	-	100	-	-	-	-	97.14	97.54	100	99.21	96.55	99.68	-	100	100	100	-	-	100	-	100	-	100	-	-	-	100	-	96.8	-	-	-	99.14	-	94.5	99.39	-

## Sheet: all_resfinder.csv
Strain ID	NUM_FOUND	Coverage cat.pC221._1	Coverage erm.T._2	Coverage tet.K._1	Coverage tet.M._4
22CS0317	1	.	100.00	.	.
22CS0318	0	.	.	.	.
22CS0319	1	.	.	100.00	.
22CS0321	0	.	.	.	.
22CS0322	0	.	.	.	.
22CS0323	0	.	.	.	.
22CS0324	0	.	.	.	.
22CS0325	0	.	.	.	.
22CS0326	0	.	.	.	.
22CS0327	0	.	.	.	.
22CS0328	1	.	.	.	100.00
22CS0329	0	.	.	.	.
22CS0330	0	.	.	.	.
22CS0331	0	.	.	.	.
22CS0332	0	.	.	.	.
22CS0333	0	.	.	.	.
22CS0334	0	.	.	.	.
22CS0336	0	.	.	.	.
22CS0337	0	.	.	.	.
22CS0338	0	.	.	.	.
22CS0339	2	100.00	.	100.00	.
22CS0340	0	.	.	.	.
22CS0341	0	.	.	.	.
22CS0342	1	.	.	100.00	.
22CS0343	0	.	.	.	.
22CS0344	0	.	.	.	.
22CS0345	0	.	.	.	.
22CS0346	1	.	.	100.00;100.00;100.00	.
22CS0347	0	.	.	.	.
22CS0348	0	.	.	.	.
22CS0349	0	.	.	.	.
22CS0350	0	.	.	.	.
PRJNA237	0	.	.	.	.

## Sheet: all_ncbi.csv
Strai ID	NUM_FOUND	Coverage catA7	Coverage erm.T.	Coverage fosB.Saur	Coverage tet.38.	Coverage tet.K.	Coverage tet.M.
22CS0317	2	.	100.00	.	100.00	.	.
22CS0318	1	.	.	.	100.00	.	.
22CS0319	2	.	.	.	100.00	100.00	.
22CS0321	1	.	.	.	100.00	.	.
22CS0322	1	.	.	.	100.00	.	.
22CS0323	2	.	.	100.00	100.00	.	.
22CS0324	2	.	.	100.00	100.00	.	.
22CS0325	2	.	.	100.00	100.00	.	.
22CS0326	2	.	.	100.00	100.00	.	.
22CS0327	1	.	.	.	100.00	.	.
22CS0328	3	.	.	100.00	100.00	.	100.00
22CS0329	1	.	.	.	100.00	.	.
22CS0330	1	.	.	.	100.00	.	.
22CS0331	2	.	.	99.76	100.00	.	.
22CS0332	1	.	.	.	100.00	.	.
22CS0333	2	.	.	100.00	100.00	.	.
22CS0334	1	.	.	.	100.00	.	.
22CS0336	2	.	.	100.00	100.00	.	.
22CS0337	2	.	.	100.00	100.00	.	.
22CS0338	2	.	.	100.00	100.00	.	.
22CS0339	4	100.00	.	100.00	100.00	100.00	.
22CS0340	2	.	.	100.00	100.00	.	.
22CS0341	1	.	.	.	100.00	.	.
22CS0342	2	.	.	.	100.00	100.00	.
22CS0343	2	.	.	100.00	100.00	.	.
22CS0344	1	.	.	.	100.00	.	.
22CS0345	2	.	.	100.00	100.00	.	.
22CS0346	2	.	.	.	100.00	100.00;100.00;100.00	.
22CS0347	2	.	.	100.00	100.00	.	.
22CS0348	2	.	.	100.00	100.00	.	.
22CS0349	2	.	.	100.00	100.00	.	.
22CS0350	2	.	.	100.00	100.00	.	.
PRJNA237	2	.	.	100.00	100.00	.	.

## Sheet: all_vfdb.csv
Strain ID	NUM_FOUND	adsA	aur	cap8A	cap8B	cap8C	cap8D	cap8E	cap8F	cap8G	cap8H	cap8I	cap8J	cap8K	cap8L	cap8M	cap8N	cap8O	cap8P	chp	clfA	clfB	coa	ebp	esaA	esaB	esaC	essA	essB	essC	esxA	esxB	fnbA	fnbB	geh	hlb	hld	hlgA	hlgB	hlgC	hly.hla	hysA	icaA	icaB	icaC	icaD	icaR	isdA	isdB
22CS0317	56	100.00	100.00	100.00	100.00	100.00	100.00	100.00	100.00	100.00	.	.	.	.	100.00	100.00	100.00	100.00	100	100.00	92.29	91.37	98.11	99.38	100.00	100.00	.	100.00	100.00	.	100.00	.	99.31	.	100.00	82.98	100.00	100.00	100.00	100.00	100.00	97.96;98.61	100.00	100.00	100.00	100.00	100.00	100.00	99.38
22CS0318	64	100.00	100.00	100.00	100.00	100.00	100.00	100.00	100.00	100.00	100.00	100.00	100.00	100.00	100.00	100.00	100.00	100.00	100	.	86.27	100.00	.	99.38	100.00	100.00	100.00	100.00	100.00	100.00	100.00	100.00	99.54	.	93.05	100.00	100.00	100.00	99.90	100.00	100.00	98.28	100.00	100.00	100.00	100.00	100.00	100.00	97.52
22CS0319	54	100.00	100.00	100.00	100.00	100.00	100.00	100.00	100.00	100.00	100.00	100.00	100.00	100.00	100.00	100.00	100.00	100.00	100	.	99.79	80.73	.	100.00	100.00	100.00	100.00	100.00	99.93	100.00	100.00	100.00	99.64	98.73	99.90	99.90	100.00	100.00	100.00	100.00	100.00	99.59;98.86	.	.	.	.	.	100.00	99.85
22CS0321	62	100.00	100.00	100.00	100.00	100.00	100.00	100.00	100.00	100.00	100.00	100.00	100.00	100.00	100.00	100.00	100.00	100.00	100	.	83.95	100.00	.	99.38	100.00	100.00	100.00	100.00	100.00	100.00	100.00	100.00	91.54	.	93.05	100.00	100.00	100.00	99.90	100.00	100.00	98.28	100.00	100.00	100.00	100.00	100.00	100.00	97.52
22CS0322	65	100.00	100.00	100.00	100.00	100.00	100.00	100.00	100.00	100.00	100.00	100.00	100.00	100.00	100.00	100.00	100.00	100.00	100	.	86.48	100.00	.	99.38	100.00	100.00	100.00	100.00	100.00	100.00	100.00	100.00	91.54	.	93.05	100.00	100.00	100.00	99.90	100.00	100.00	98.33	100.00	100.00	100.00	100.00	100.00	100.00	97.52
22CS0323	66	100.00	100.00	100.00	100.00	100.00	100.00	100.00	100.00	100.00	100.00	100.00	100.00	100.00	100.00	100.00	100.00	100.00	100	.	98.87	99.78	97.74	100.00	100.00	100.00	100.00	100.00	100.00	100.00	100.00	100.00	91.63	87.32	93.20	100.00	100.00	100.00	99.90	100.00	100.00	98.73	100.00	100.00	100.00	100.00	100.00	100.00	99.38
22CS0324	65	100.00	100.00	100.00	100.00	100.00	100.00	100.00	100.00	100.00	100.00	100.00	100.00	100.00	100.00	100.00	100.00	100.00	100	.	99.51	99.34	97.74	100.00	100.00	100.00	100.00	100.00	100.00	100.00	100.00	100.00	91.63	.	93.20	100.00	100.00	100.00	99.90	100.00	100.00	98.73	100.00	100.00	100.00	100.00	100.00	100.00	99.38
22CS0325	62	100.00	100.00	100.00	100.00	100.00	100.00	100.00	100.00	100.00	100.00	100.00	100.00	100.00	100.00	100.00	100.00	100.00	100	.	92.54	99.78	97.74	100.00	100.00	100.00	100.00	100.00	100.00	100.00	100.00	100.00	91.63	87.32	93.34	100.00	100.00	100.00	99.90	100.00	100.00	98.73	100.00	100.00	100.00	100.00	100.00	100.00	99.38
22CS0326	67	100.00	100.00	100.00	100.00	100.00	100.00	100.00	100.00	100.00	100.00	100.00	100.00	100.00	100.00	100.00	100.00	100.00	100	.	96.55	98.90	97.74	100.00	100.00	100.00	100.00	100.00	100.00	100.00	100.00	100.00	91.63	87.32	93.20	100.00	100.00	100.00	99.90	100.00	100.00	98.73	100.00	100.00	100.00	100.00	100.00	100.00	99.38
22CS0327	64	100.00	100.00	100.00	100.00	100.00	100.00	100.00	100.00	100.00	100.00	100.00	100.00	100.00	100.00	100.00	100.00	100.00	100	.	99.79	100.00	96.69	100.00	100.00	100.00	100.00	100.00	100.00	100.00	100.00	100.00	99.67	.	93.20	100.00	100.00	100.00	100.00	100.00	100.00	.	100.00	100.00	100.00	100.00	100.00	100.00	99.38
22CS0328	66	100.00	100.00	100.00	100.00	100.00	100.00	100.00	100.00	100.00	100.00	100.00	100.00	100.00	100.00	100.00	100.00	100.00	100	.	98.87	95.15	97.74	100.00	100.00	100.00	100.00	100.00	100.00	100.00	100.00	100.00	87.50	.	93.20	100.00	100.00	100.00	99.90	100.00	100.00	98.73	100.00	100.00	100.00	100.00	100.00	100.00	99.38
22CS0329	62	100.00	100.00	100.00	100.00	100.00	100.00	100.00	100.00	100.00	100.00	100.00	100.00	100.00	100.00	100.00	100.00	100.00	100	.	92.82	100.00	99.42	99.38	100.00	100.00	100.00	100.00	100.00	100.00	100.00	100.00	91.54	90.29	93.05	100.00	100.00	100.00	99.90	100.00	100.00	98.33	100.00	100.00	100.00	100.00	100.00	100.00	99.85
22CS0330	62	100.00	100.00	100.00	100.00	100.00	100.00	100.00	100.00	100.00	100.00	100.00	100.00	100.00	100.00	100.00	100.00	100.00	100	.	92.82	100.00	99.42	99.38	100.00	100.00	100.00	100.00	100.00	100.00	100.00	100.00	91.54	90.29	93.05	100.00	100.00	100.00	99.90	100.00	100.00	98.33	100.00	100.00	100.00	100.00	100.00	100.00	99.85
22CS0331	67	100.00	100.00	100.00	100.00	100.00	100.00	100.00	100.00	100.00	100.00	100.00	100.00	100.00	100.00	100.00	100.00	100.00	100	.	99.51	99.78	97.74	100.00	100.00	100.00	100.00	100.00	100.00	100.00	100.00	100.00	91.63	87.32	93.20	100.00	100.00	100.00	99.90	100.00	100.00	98.73	100.00	100.00	100.00	100.00	100.00	100.00	99.38
22CS0332	62	100.00	100.00	100.00	100.00	100.00	100.00	100.00	100.00	100.00	100.00	100.00	100.00	100.00	100.00	100.00	100.00	100.00	100	.	85.01	100.00	97.69	99.38	100.00	100.00	100.00	100.00	100.00	100.00	100.00	100.00	91.54	.	93.05	100.00	100.00	100.00	99.90	100.00	100.00	98.33	100.00	100.00	100.00	100.00	100.00	100.00	97.52
22CS0333	62	100.00	100.00	100.00	100.00	100.00	100.00	100.00	100.00	100.00	100.00	100.00	100.00	100.00	100.00	100.00	100.00	100.00	100	.	99.51	98.68	97.74	100.00	100.00	100.00	100.00	100.00	100.00	100.00	100.00	100.00	.	.	93.20	100.00	100.00	100.00	99.90	100.00	100.00	98.73	100.00	100.00	100.00	100.00	100.00	100.00	99.38
22CS0334	64	100.00	100.00	100.00	100.00	100.00	100.00	100.00	100.00	100.00	100.00	100.00	100.00	100.00	100.00	100.00	100.00	100.00	100	.	86.48	98.90	.	99.38	100.00	100.00	100.00	100.00	100.00	100.00	100.00	100.00	91.54	.	93.05	100.00	100.00	100.00	99.90	100.00	100.00	98.33	100.00	100.00	100.00	100.00	100.00	100.00	97.52
22CS0336	62	100.00	100.00	100.00	100.00	100.00	100.00	100.00	100.00	100.00	100.00	100.00	100.00	100.00	100.00	100.00	100.00	100.00	100	.	92.33	99.78	97.74	100.00	100.00	100.00	100.00	100.00	100.00	100.00	100.00	100.00	.	87.32	100.00	100.00	100.00	100.00	99.90	100.00	100.00	98.73	100.00	100.00	100.00	100.00	100.00	100.00	99.38
22CS0337	62	100.00	100.00	100.00	100.00	100.00	100.00	100.00	100.00	100.00	100.00	100.00	100.00	100.00	100.00	100.00	100.00	100.00	100	.	92.33	99.78	97.74	100.00	100.00	100.00	100.00	100.00	100.00	100.00	100.00	100.00	.	87.32	93.34	100.00	100.00	100.00	99.90	100.00	100.00	98.73	100.00	100.00	100.00	100.00	100.00	100.00	99.38
22CS0338	63	100.00	100.00	100.00	100.00	100.00	100.00	100.00	100.00	100.00	100.00	100.00	100.00	100.00	100.00	100.00	100.00	100.00	100	.	99.72	99.78	97.74	100.00	100.00	100.00	100.00	100.00	100.00	100.00	100.00	100.00	91.63	87.32	93.20	100.00	100.00	100.00	99.90	100.00	100.00	98.73	100.00	100.00	100.00	100.00	100.00	100.00	99.38
22CS0339	63	100.00	100.00	100.00	100.00	100.00	100.00	100.00	100.00	100.00	100.00	100.00	100.00	100.00	100.00	100.00	100.00	100.00	100	.	92.54	99.78	97.74	100.00	100.00	100.00	100.00	100.00	100.00	100.00	100.00	100.00	91.63	87.32	93.34	100.00	100.00	100.00	99.90	100.00	100.00	98.73	100.00	100.00	100.00	100.00	100.00	100.00	99.38
22CS0340	63	100.00	100.00	100.00	100.00	100.00	100.00	100.00	100.00	100.00	100.00	100.00	100.00	100.00	100.00	100.00	100.00	100.00	100	.	99.72	99.78	97.74	100.00	100.00	100.00	100.00	100.00	100.00	100.00	100.00	100.00	91.63	87.32	100.00	100.00	100.00	100.00	99.90	100.00	100.00	98.73	100.00	100.00	100.00	100.00	100.00	100.00	99.38
22CS0341	58	100.00	100.00	100.00	100.00	100.00	100.00	100.00	100.00	100.00	100.00	100.00	100.00	100.00	100.00	100.00	100.00	100.00	100	.	99.93	97.36	.	99.38	100.00	100.00	100.00	100.00	100.00	100.00	100.00	100.00	.	.	99.66	100.00	100.00	100.00	99.90	100.00	100.00	98.33	100.00	100.00	100.00	100.00	100.00	100.00	99.85
22CS0342	62	100.00	100.00	100.00	100.00	100.00	100.00	100.00	100.00	100.00	100.00	100.00	100.00	100.00	100.00	100.00	100.00	100.00	100	.	86.48	100.00	93.43	99.38	100.00	100.00	100.00	100.00	100.00	100.00	100.00	100.00	91.54	.	93.05	100.00	100.00	100.00	99.90	100.00	100.00	98.33	100.00	100.00	100.00	100.00	100.00	100.00	97.52
22CS0343	63	100.00	100.00	100.00	100.00	100.00	100.00	100.00	100.00	100.00	100.00	100.00	100.00	100.00	100.00	100.00	100.00	100.00	100	.	97.18	98.24	97.74	100.00	100.00	100.00	100.00	100.00	100.00	100.00	100.00	100.00	91.63	87.32	93.20	100.00	100.00	100.00	99.90	100.00	100.00	98.73	100.00	100.00	100.00	100.00	100.00	100.00	99.38
22CS0344	65	100.00	100.00	100.00	100.00	100.00	100.00	100.00	100.00	100.00	100.00	100.00	100.00	100.00	100.00	100.00	100.00	100.00	100	.	83.74	100.00	.	99.38	100.00	100.00	100.00	100.00	100.00	100.00	100.00	100.00	91.54	.	93.05	100.00	100.00	100.00	99.90	100.00	100.00	98.33	100.00	100.00	100.00	100.00	100.00	100.00	97.52
22CS0345	63	100.00	100.00	100.00	100.00	100.00	100.00	100.00	100.00	100.00	100.00	100.00	100.00	100.00	100.00	100.00	100.00	100.00	100	.	92.33	85.90	97.74	100.00	100.00	100.00	100.00	100.00	100.00	100.00	100.00	100.00	91.63	87.32	100.00	100.00	100.00	100.00	99.90	100.00	100.00	98.73	100.00	100.00	100.00	100.00	100.00	100.00	99.38
22CS0346	61	100.00	100.00	100.00	100.00	100.00	99.45	100.00	100.00	100.00	100.00	100.00	100.00	100.00	100.00	100.00	100.00	100.00	100	.	86.48	96.70	93.43	99.38	100.00	100.00	100.00	100.00	100.00	100.00	100.00	100.00	91.54	.	93.05	100.00	100.00	100.00	99.90	100.00	100.00	98.33	100.00	100.00	100.00	100.00	100.00	100.00	97.52
22CS0347	62	100.00	100.00	100.00	100.00	100.00	100.00	100.00	100.00	100.00	100.00	100.00	100.00	100.00	100.00	100.00	100.00	100.00	100	.	91.69	99.78	97.74	100.00	100.00	100.00	100.00	100.00	100.00	100.00	100.00	100.00	91.63	87.32	100.00	100.00	100.00	100.00	99.90	100.00	100.00	98.73	100.00	100.00	100.00	100.00	100.00	100.00	99.38
22CS0348	67	100.00	100.00	100.00	100.00	100.00	100.00	100.00	100.00	100.00	100.00	100.00	100.00	100.00	100.00	100.00	100.00	100.00	100	.	99.51	99.78	97.74	100.00	100.00	100.00	100.00	100.00	100.00	100.00	100.00	100.00	99.64	87.32	93.20	100.00	100.00	100.00	99.90	100.00	100.00	98.73	100.00	100.00	100.00	100.00	100.00	100.00	99.38
22CS0349	64	100.00	100.00	100.00	100.00	100.00	100.00	100.00	100.00	100.00	100.00	100.00	100.00	100.00	100.00	100.00	100.00	100.00	100	.	99.51	99.78	97.63	100.00	100.00	100.00	100.00	100.00	100.00	100.00	100.00	100.00	91.63	87.32	93.20	100.00	100.00	100.00	99.90	100.00	100.00	98.73	100.00	100.00	100.00	100.00	100.00	100.00	99.38
22CS0350	66	100.00	100.00	100.00	100.00	100.00	100.00	100.00	100.00	100.00	100.00	100.00	100.00	100.00	100.00	100.00	100.00	100.00	100	.	99.51	99.78	97.74	100.00	100.00	100.00	100.00	100.00	100.00	100.00	100.00	100.00	91.63	87.32	93.20	100.00	100.00	100.00	99.90	100.00	100.00	98.73	100.00	100.00	100.00	100.00	100.00	100.00	99.38
PRJNA237	63	100.00	100.00	100.00	100.00	100.00	100.00	100.00	100.00	100.00	.	.	.	.	100.00	100.00	100.00	100.00	100	100.00	97.89	96.59	98.58	100.00	100.00	100.00	100.00	100.00	100.00	100.00	100.00	100.00	99.64	98.91	100.00	82.98	100.00	100.00	100.00	100.00	100.00	98.53	100.00	100.00	100.00	100.00	100.00	100.00	100.00
map, fnbA, fnbB	1*extracellular adherence/major histocompatibility complex analogous protein (eap-map)
lukF.PV	2*Leucocidins
sak	3*Staphylokinase
sbi	3*Staphylococcal protein A
sdrC, sdrD, sdrE	1*Ser-Asp rich fibrinogen-binding proteins
spa	5*Staphylococcal protein A
sspA, B, C	4*Cysteine proteases
vWbp	4*von-Willebrand factor binding protien
lip, geh	4*lipase
isdA, B, C, D, E, F, G	5*iron-regulated surface determinants
icaA, B, C, D, R	1*Intracellular Adhesions
hysA	4*hyaluronate lyase
hlb,hd, hglA, hglB, hglC, hly.hla	hemolysins
esaA, B, C, essA, B, C, esxA, B	2*Type VII secretion system
ebP	1*adherence category elastin binding protein
coa	4*coagulase gene that coagulate mammalian plasma
clfA, B	1*Clumbing factor
cap8A-G, cap8H-K, cap8L-P	3*Capsular polysaccharide type 8 biosynthesis protein cap8A
aur	4*Aureolysin gene involved in pathogenicity
adsA	4*Adenosine synthase A (AdsA)
chp	3*Chemotaxis inhibitory protein
1*	Adherence
2*	Toxin system genes
3*	Host immune evasion genes
4*	Exoenzymes
5*	Iron acquisition- and metabolism-related genes
[truncated: 23 more columns]

## Sheet: multiqc_abricate_card-plot.txt
Strain ID	NUM_FOUND	Coverage ErmT	Coverage FosB	Coverage norA	Coverage chloramphenicol_acetyltransferase	Coverage _LmrS	Coverage arlR	Coverage arlS	Coverage mepA	Coverage mepR	Coverage mgrA	Coverage tet.38.	Coverage tet.K.	Coverage tetM
22CS0317	9.0	100.0	.	99.91	.	100.0	100.0	100.0	100.0	100.0	100.0	100.0	.	.
22CS0318	8.0	.	.	100.0	.	100.0	100.0	100.0	100.0	100.0	100.0	100.0	.	.
22CS0319	9.0	.	.	100.0	.	100.0	100.0	100.0	100.0	100.0	100.0	100.0	100.0	.
22CS0321	8.0	.	.	100.0	.	100.0	100.0	100.0	100.0	100.0	100.0	100.0	.	.
22CS0322	8.0	.	.	100.0	.	100.0	100.0	100.0	100.0	100.0	100.0	100.0	.	.
22CS0323	9.0	.	100.0	99.91	.	100.0	100.0	100.0	100.0	100.0	100.0	100.0	.	.
22CS0324	9.0	.	100.0	99.91	.	100.0	100.0	100.0	100.0	100.0	100.0	100.0	.	.
22CS0325	9.0	.	100.0	99.91	.	100.0	100.0	100.0	100.0	100.0	100.0	100.0	.	.
22CS0326	9.0	.	100.0	99.91	.	100.0	100.0	100.0	100.0	100.0	100.0	100.0	.	.
22CS0327	8.0	.	.	100.0	.	100.0	100.0	100.0	100.0	100.0	100.0	100.0	.	.
22CS0328	10.0	.	100.0	99.91	.	100.0	100.0	100.0	100.0	100.0	100.0	100.0	.	100.0
22CS0329	8.0	.	.	100.0	.	100.0	100.0	100.0	100.0	100.0	100.0	100.0	.	.
22CS0330	8.0	.	.	100.0	.	100.0	100.0	100.0	100.0	100.0	100.0	100.0	.	.
22CS0331	9.0	.	99.76	99.91	.	100.0	100.0	100.0	100.0	100.0	100.0	100.0	.	.
22CS0332	8.0	.	.	100.0	.	100.0	100.0	100.0	100.0	100.0	100.0	100.0	.	.
22CS0333	9.0	.	100.0	99.91	.	100.0	100.0	100.0	100.0	100.0	100.0	100.0	.	.
22CS0334	8.0	.	.	100.0	.	100.0	100.0	100.0	100.0	100.0	100.0	100.0	.	.
22CS0335	8.0	.	.	100.0	.	100.0	100.0	100.0	100.0	100.0	100.0	100.0	.	.
22CS0336	9.0	.	100.0	99.91	.	100.0	100.0	100.0	100.0	100.0	100.0	100.0	.	.
22CS0337	9.0	.	100.0	99.91	.	100.0	100.0	100.0	100.0	100.0	100.0	100.0	.	.
22CS0338	9.0	.	100.0	99.91	.	100.0	100.0	100.0	100.0	100.0	100.0	100.0	.	.
22CS0339	11.0	.	100.0	99.91	100.0	100.0	100.0	100.0	100.0	100.0	100.0	100.0	100.0	.
22CS0340	9.0	.	100.0	99.91	.	100.0	100.0	100.0	100.0	100.0	100.0	100.0	.	.
22CS0341	8.0	.	.	100.0	.	100.0	100.0	100.0	100.0	100.0	100.0	100.0	.	.
22CS0342	9.0	.	.	100.0	.	100.0	100.0	100.0	100.0	100.0	100.0	100.0	100.0	.
22CS0343	9.0	.	100.0	99.91	.	100.0	100.0	100.0	100.0	100.0	100.0	100.0	.	.
22CS0344	8.0	.	.	100.0	.	100.0	100.0	100.0	100.0	100.0	100.0	100.0	.	.
22CS0345	9.0	.	100.0	99.91	.	100.0	100.0	100.0	100.0	100.0	100.0	100.0	.	.
22CS0346	9.0	.	.	95.03	.	97.99	100.0	100.0	100.0	100.0	100.0	100.0	100.00;100.00;100.00	.
22CS0347	9.0	.	100.0	99.91	.	100.0	100.0	100.0	100.0	100.0	100.0	100.0	.	.
22CS0348	9.0	.	100.0	99.91	.	100.0	100.0	100.0	100.0	100.0	100.0	100.0	.	.
22CS0349	9.0	.	100.0	99.91	.	100.0	100.0	100.0	100.0	100.0	100.0	100.0	.	.
22CS0350	9.0	.	100.0	99.91	.	100.0	100.0	100.0	100.0	100.0	100.0	100.0	.	.
PRJNA237	9.0	.	100.0	100.0	.	100.0	100.0	100.0	100.0	100.0	100.0	100.0	.	.
