# Supplementary material for: Genomic characterization of Staphylococcus aureus isolated from mastitis in small ruminants in Sardinia, Italy
Source: Front Microbiol. 2025 Dec 2;16:1661122. doi: 10.3389/fmicb.2025.1661122 (PMC12705572; doi:10.3389/fmicb.2025.1661122)
Supplement: Supplementary file 4 [file Table_4.xlsx]

## Sheet: Typing summary
Strain ID	CC	ST	STRAIN (according to array profile)	SCC element	Scheme_1	Scheme_2	Scheme_3	Scheme_4	Scheme_5	Scheme_6	Scheme_7
22CS0317_S17	CC398	ST398	CC398-MSSA	SCC negative	arcC(3)	aroE(35)	glpF(19)	gmk(2)	pta(20)	tpi(26)	yqiL(39)
22CS0318_S18	CC130	ST700	CC130/521-MSSA (lukF-P83/lukM+)	SCC negative	arcC(6)	aroE(57)	glpF(45)	gmk(2)	pta(7)	tpi(95)	yqiL(52)
22CS0319_S19	CC71	ST071	CC71-MSSA-[ccrC]	SCC [Cu+ccrC]	arcC(18)	aroE(1)	glpF(1)	gmk(1)	pta(1)	tpi(5,45)	yqiL(3)
22CS0321_S21	CC130	ST700	CC130/521-MSSA (lukF-P83/lukM+)	SCC negative	arcC(6)	aroE(57)	glpF(45)	gmk(2)	pta(7)	tpi(95)	yqiL(52)
22CS0322_S22	CC130	ST700	CC130/521-MSSA (lukF-P83/lukM+)	SCC negative	arcC(6)	aroE(57)	glpF(45)	gmk(2)	pta(7)	tpi(95)	yqiL(52)
22CS0323_S23	CC133	ST133	CC133-MSSA, [lukP83/M+]:[entC/L+, tst ? ]	SCC negative	arcC(6)	aroE(66)	glpF(46)	gmk(2)	pta(7)	tpi(50)	yqiL(18)
22CS0324_S24	CC133	ST133	CC133-MSSA [PseudoSCC/lukF-P83/M+]	PseudoSCC [As]	arcC(6)	aroE(66)	glpF(46)	gmk(2)	pta(7)	tpi(50)	yqiL(18)
22CS0325_S25	CC133	ST133	CC133-MSSA, [lukP83/M-]:[lukP/Q-]	SCC negative	arcC(6)	aroE(66)	glpF(46)	gmk(2)	pta(7)	tpi(50)	yqiL(18)
22CS0326_S26	CC133	ST133	CC133-MSSA [PseudoSCC/lukF-P83/M+]	PseudoSCC [As]	arcC(6)	aroE(66)	glpF(46)	gmk(2)	pta(7)	tpi(50)	yqiL(18)
22CS0327_S27	CC522	ST522	CC522-MSSA (lukF-P83/lukP+)	SCC negative	arcC(18)	aroE(95)	glpF(45)	gmk(2)	pta(7)	tpi(15)	yqiL(5)
22CS0328_S23	CC133	ST133	CC133-MSSA, [lukP83/M+]:[entC/L+, tst ? ]	SCC negative	arcC(6)	aroE(66)	glpF(46)	gmk(2)	pta(7)	tpi(50)	yqiL(18)
22CS0329_S28	CC130	ST2011	CC130/521-MSSA (lukF-P83/lukM+)	SCC negative	arcC(6)	aroE(66)	glpF(46)	gmk(2)	pta(7)	tpi(50)	yqiL(18)
22CS0330_S29	CC130	ST2011	CC130/521-MSSA (lukF-P83/lukM+)	SCC negative	arcC(200)	aroE(57)	glpF(45)	gmk(2)	pta(7)	tpi(14)	yqiL(52)
22CS0331_S24	CC133	ST133	CC133-MSSA, [lukP83/M+]:[entC/L+, tst ? ]	SCC negatives	arcC(200)	aroE(57)	glpF(45)	gmk(2)	pta(7)	tpi(14)	yqiL(52)
22CS0332_S30	CC130	ST700	CC130/521-MSSA (lukF-P83/lukM+)	SCC negative	arcC(6)	aroE(66)	glpF(46)	gmk(2)	pta(7)	tpi(50)	yqiL(18)
22CS0333_S31	CC133	ST133	CC133-MSSA, [lukP83/M+]:[entC/L-]	SCC negative	arcC(6)	aroE(57)	glpF(45)	gmk(2)	pta(7)	tpi(95)	yqiL(52)
22CS0334_S25	CC130	St700	CC130/521-MSSA (lukF-P83/lukM+)	SCC negatives	arcC(6)	aroE(66)	glpF(46)	gmk(2)	pta(7)	tpi(50)	yqiL(18)
22CS0336_S33	CC133	ST133	CC133-MSSA, [lukP83/M-]:[lukP/Q-]	SCC negative	arcC(6)	aroE(57)	glpF(45)	gmk(2)	pta(7)	tpi(95)	yqiL(52)
22CS0337_S34	CC133	ST133	CC133-MSSA, [lukP83/M-]:[lukP/Q-]	SCC negative	arcC(6)	aroE(66)	glpF(46)	gmk(2)	pta(7)	tpi(50)	yqiL(18)
22CS0338_S35	CC133	ST132	CC133-MSSA, [lukP83/M-]:[lukP/Q-]	SCC negative	arcC(6)	aroE(66)	glpF(46)	gmk(2)	pta(7)	tpi(50)	yqiL(18)
22CS0339_S36	CC133	ST133	CC133-MSSA, [lukP83/M-]:[lukP/Q-]	SCC negative	arcC(6)	aroE(67)	glpF(46)	gmk(2)	pta(7)	tpi(50)	yqiL(18)
22CS0340_S37	CC133	ST133slv	CC133-MSSA, [lukP83/M-]:[lukP/Q-]	SCC negative	arcC(6)	aroE(66)	glpF(46)	gmk(2)	pta(7)	tpi(50)	yqiL(18)
22CS0341_S26	CC130	ST521	CC130/521-MSSA	SCC negatives	arcC(6)	aroE(66)	glpF(~46)	gmk(2)	pta(7)	tpi(50)	yqiL(18)
22CS0342_S27	CC130	St700	CC130/521-MSSA [lukF-P83/lukM+]:[entC/L+, tst ? ]	SCC negatives	arcC(6)	aroE(94)	glpF(67)	gmk(2)	pta(7)	tpi(14)	yqiL(52)
22CS0343_S38	CC133	ST133	CC133-MSSA [PseudoSCC/lukF-P83/M+]	PseudoSCC [As]	arcC(6)	aroE(57)	glpF(45)	gmk(2)	pta(7)	tpi(95)	yqiL(52)
22CS0344_S39	CC130	ST700	CC130/521-MSSA (lukF-P83/lukM+)	SCC negative	arcC(6)	aroE(66)	glpF(46)	gmk(2)	pta(7)	tpi(50)	yqiL(18)
22CS0345_S40	CC133	ST133slv	CC133-MSSA, [lukP83/M-]:[lukP/Q-]	SCC negative	arcC(6)	aroE(57)	glpF(45)	gmk(2)	pta(7)	tpi(95)	yqiL(52)
22CS0346_S41	CC130	ST130slv	CC130/521-MSSA (lukF-P83/lukM+)	ccrB-3 ?	arcC(6)	aroE(66)	glpF(46)	gmk(236)	pta(7)	tpi(50)	yqiL(18)
22CS0347_S42	CC133	ST133	CC133-MSSA, [lukP83/M-]:[lukP/Q-]	SCC negative	arcC(6)	aroE(57)	glpF(45)	gmk(2)	pta(7)	tpi(95)	yqiL(52)
22CS0348_S28	CC133	ST133	CC133-MSSA, [lukP83/M+]:[entC/L+, tst ? ]	SCC negatives	arcC(6)	aroE(66)	glpF(46)	gmk(2)	pta(7)	tpi(50)	yqiL(18)
22CS0349_S29	CC133	ST133	CC133-MSSA, [lukP83/M+]:[entC/L-]	SCC negatives	arcC(6)	aroE(66)	glpF(46)	gmk(2)	pta(7)	tpi(50)	yqiL(18)
22CS0350_S30	CC133	ST133	CC133-MSSA, [lukP83/M+]:[entC/L+, tst ? ]	SCC negatives	arcC(6)	aroE(66)	glpF(46)	gmk(2)	pta(7)	tpi(50)	yqiL(18)

## Sheet: spa types
Strain ID	MLST type	spa gene sequence	Total length	Orientation	Start pos	Number of repeat units	Length of VNTR region in bp	Repeats Kreiswirth	RIDOM type	Repeats RIDOM
22CS0319_S19	ST071	ATGACTTTACAAATACATACAGGGGGTATTAATTTGAAAAAGAAAAACATTTATTCAATTCGTAAACTAGGTGTAGGTATTGCATCTGTAACTTTAGGTACATTACTTATATCTGGTGGCGTAACACCTGCTGCAAATGCTGCGCAACACGATGAAGCTCAACAAAATGCTTTTTATCAAGTGTTAAATATGCCTAACTTAAACGCTGATCAACGTAATGGTTTTATCCAAAGCCTTAAAGATGATCCAAGCCAAAGTGCTAACGTTTTAGGTGAAGCTAAAAAACTTAATGACTCTCAAGCTCCAAAAGCTGATGCGCAACAAAATAACTTCAACAAAGATCAACAAAGCGCCTTCTATGAAATTTTGAACATGCCTAACTTAAATGAAGAGCAACGC…	1020	FRWRD	675	2	48	Z1:M1	t524	04:17:00
22CS0346_S41	ST130slv	TTATAGTTCGCGACGACGTCCAGCTAATAACGCTGCACCTAACGCTAATGATAATCCACCAAATACAGTTGTACCGATGAATGGATTTTCTTCACCAGTTTCTGGTAATGCTTGAGCTTTGTTAGCATCTGCATGATTTGCTGGTTGCTTCTTATCAACAACAAGTTCTTGACCAGGTTTGATCATGTTTTTATCAGCTAATTTGTTATCTGCAGCAATTTTGTCAGCAGTAGTGCCGTTTGCTTTTGCAATGTCATTTACTGTATCACCAGGTTTAACGACATGTACTCCGTTGCCGTCTTCTTTACCAGGCTTGTTATTGTCTTCCTCTTTTGGTGCTTGAGCATCGTTTAGCTTTTTAGCTTCTGCTAAAATTTCTTTGCTCACTGATGGATCGTC…	1347	REVCO	1019	1	24	Z1	N/A	04
22CS0338_S35	ST132	TTATAGTTCGCGACGACGTCCAGCTAATAACGCTGCACCTAACGCTAATGATAATCCACCAAATACAGTTGTACCGATGAATGGATTTTCTTCACCAGTTTCTGGTAATGCTTGAGCTTTGTTAGCATCTGCATGATTTGCTGGTTGCTTCTTATCAACAACAAGTTCTTGACCAGGTTTGATCATGTTTTTATCAGCTAATTTGTTATCTGCAGCAATTTTGTCAGCAGTAGTGCCGTTTGCTTTTGCAATGTCATTTACTGTATCACCAGGTTTAACGACATGTACTCCGTTGCCGTCTTCTTTACCAGGCTTGTTGCCATCTTCTTTGCCAGGTTTGTTGCCGTCTTCTTTACCAGGCTTGTTGCCGTCTTCTTTGCCAGGCTTGTTGTTGTCTTC…	1119	REVCO	671	6	144	D2:K1:F1:M1:J1:Q1	t6056	03:16:21:17:23:24
22CS0323_S23	ST133	GTCTTTAAGGCTTTGGATGAAGCCGTTACGTTGTTCTTCAGTTAAGTTAGGTAAATGTAAAATTTCATAGAAAGCATTTTGTTGTTCTTTGTTGAAATTGTTGTCAGCTTTCGGTGCTTGAGATTCGTTTAATTTTTTAGCTTCACCTAAAACGTTAGTGCTTTGGCTTGGATCGTCTTTAAGACTTTGAATGAAACCATTGCGTTGCTCTTCATTTAAGTTAGGCATGTTCAAAATTTCATAGAAGGCGCTTTGTTGATCTTTGTTGAAGTTATTTTGTTGCGCATCAGCTTTTGGAGCTTGAGAGTCATTAAGTTTTTGAGCTTCACCTAAAACGTTAGCACTTTGGCTTGGATCATCTTTAAGGCTTTGGATAAAACCATTGCGTTGATCAGCATT…	600	REVCO-TRNC NOSTOP-FRAMESHIFT	?	?	?	?	?	?
22CS0324_S24	ST133	ATGACTTTACAAATACATACAGGGGGTATTAATTTGAAAAAGAAAAACATTTATTCAATTCGTAAACTAGGTGTAGGTATTGCATCTGTAACTTTAGGTACATTACTTATATCTGGTGGCGTAACACCTGCTGCAAATGCTGCGCAACACGATGAAGCTCAACAAAATGCTTTTTATCAAGTGTTAAATATGCCTAACTTAAATGCTGATCAACGCAATGGTTTTATCCAAAGCCTTAAAGATGATCCAAGCCAAAGTGCTAACGTTTTAGGTGAAGCTCAAAAACTTAATGACTCTCAAGCTCCAAAAGCTGATGCGCAACAAAATAACTTCAACAAAGATCAACAAAGCGCCTTCTATGAAATTTTGAACATGCCTAACTTAAATGAAGAGCAACGC…	1092	FRWRD	668	5	120	D2:M1:M1:J1:Q1	t5592	03:17:17:23:24
22CS0325_S25	ST133	TTATAGTTCGCGACGACGTCCAGCTAATAACGCTGCACCTAACGCTAATGATAATCCACCAAATACAGTTGTACCGATGAATGGATTTTCTTCACCAGTTTCTGGTAATGCTTGAGCTTTGTTAGCATCTGCATGATTTGCTGGTTGCTTCTTATCAACAACAAGTTCTTGACCAGGTTTGATCATGTTTTTATCAGCTAATTTGTTATCTGCAGCAATTTTGTCAGCAGTAGTGCCGTTTGCTTTTGCAATGTCATTTACTGTATCACCAGGTTTAACGACATGTACTCCGTTGCCGTCTTCTTTACCAGGCTTGTTGCCATCTTCTTTGCCAGGTTTGTTGCCGTCTTCTTTACCAGGCTTGTTGCCGTCTTCTTTGCCAGGCTTGTTGTTGTCTTC…	1443	REVCO	1019	5	120	D2:F1:M1:J1:Q1	N/A	03:21:17:23:24
22CS0326_S26	ST133	TTATAGTTCGCGACGACGTCCAGCTAATAACGCTGCACCTAACGCTAATGATAATCCACCAAATACAGTTGTACCGATGAATGGATTTTCTTCACCAGTTTCTGGTAATGCTTGAGCTTTGTTAGCATCTGCATGATTTGCTGGTTGCTTCTTATCAACAACAAGTTCTTGACCAGGTTTGATCATGTTTTTATCAGCTAATTTGTTATCTGCAGCAATTTTGTCAGCAGTAGTGCCGTTTGCTTTTGCAATGTCATTTACTGTATCACCAGGTTTAACGACATGTACTCCGTTGCCGTCTTCTTTACCAGGCTTGTTGCCATCTTCTTTGCCAGGTTTGTTGCCGTCTTCTTTACCAGGCTTGTTGCCGTCTTCTTTACCAGGCTTGTTGCCGTCTTC…	1263	REVCO	671	12	288	D2:K1:G1:F1:M1:J1:E1:M1:M1:M1:J1:Q1	t2678	03:16:12:21:17:23:13:17:17:17:23:24
22CS0328_S23	ST133	ST133	1491		1019	7	168	D2:G1:M1:M1:M1:J1:Q1	t7008	03:12:17:17:17:23:24
22CS0331_S24	ST133	TTATAGTTCGCGACGACGTCCAGCTAATAACGCTGCACCTAACGCTAATGATAATCCACCAAATACAGTTGTACCGATGAATGGATTTTCTTCACCAGTTTCTGGTAATGCTTGAGCTTTGTTAGCATCTGCATGATTTGCTGGTTGCTTCTTATCAACAACAAGTTCTTGACCAGGTTTGATCATGTTTTTATCAGCTAATTTGTTATCTGCAGCAATTTTGTCAGCAGTAGTGCCGTTTGCTTTTGCAATGTCATTTACTGTATCACCAGGTTTAACGACATGTACTCCGTTGCCGTCTTCTTTACCAGGCTTGTTGCCATCTTCTTTGCCAGGTTTGTTGCCGTCTTCTTTACCAGGCTTGTTGCCGTCTTCTTTACCAGGCTTGTTGCCGTCTTC…	1632	REVCO	1016	13	312	D2:K1:G1:G1:F1:M1:J1:E1:M1:M1:M1:J1:Q1	t3577	03:16:12:12:21:17:23:13:17:17:17:23:24
22CS0333_S31	ST133	ATGACTTTACAAATACATACAGGGGGTATTAATTTGAAAAAGAAAAACATTTATTCAATTCGTAAACTAGGTGTAGGTATTGCATCTGTAACTTTAGGTACATTACTTATATCTGGTGGCGTAACACCTGCTGCAAATGCTGCGCAACACGATGAAGCTCAACAAAATGCTTTTTATCAAGTGTTAAATATGCCTAACTTAAATGCTGATCAACGCAATGGTTTTATCCAAAGCCTTAAAGATGATCCAAGCCAAAGTGCTAACGTTTTAGGTGAAGCTCAAAAACTTAATGACTCTCAAGCTCCAAAAGCTGATGCGCAACAAAATAACTTCAACAAAGATCAACAAAGCGCCTTCTATGAAATTTTGAACATGCCTAACTTAAATGAAGAGCAACGC…	1092	FRWRD	668	5	120	D2:K1:G1:F1:M1	t6058	03:16:12:21:17
22CS0336_S33	ST133	TTATAGTTCGCGACGACGTCCAGCTAATAACGCTGCACCTAACGCTAATGATAATCCACCAAATACAGTTGTACCGATGAATGGATTTTCTTCACCAGTTTCTGGTAATGCTTGAGCTTTGTTAGCATCTGCATGATTTGCTGGTTGCTTCTTATCAACAACAAGTTCTTGACCAGGTTTGATCATGTTTTTATCAGCTAATTTGTTATCTGCAGCAATTTTGTCAGCAGTAGTGCCGTTTGCTTTTGCAATGTCATTTACTGTATCACCAGGTTTAACGACATGTACTCCGTTGCCGTCTTCTTTACCAGGCTTGTTGCCATCTTCTTTGCCAGGTTTGTTGCCGTCTTCTTTACCAGGTTTGTTATTGTCTTCCTCTTTTGGTGCTTGAGCATCGTT…	1044	REVCO	668	3	72	D2:J1:Q1	t1403	03:23:24
22CS0337_S34	ST133	ATGACTTTACAAATACATACAGGGGGTATTAATTTGAAAAAGAAAAACATTTATTCAATTCGTAAACTAGGTGTAGGTATTGCATCTGTAACTTTAGGTACATTACTTATATCTGGTGGCGTAACACCTGCTGCAAATGCTGCGCAACACGATGAAGCTCAACAAAATGCTTTTTATCAAGTGTTAAATATGCCTAACTTAAATGCTGATCAACGCAATGGTTTTATCCAAAGCCTTAAAGATGATCCAAGCCAAAGTGCTAACGTTTTAGGTGAAGCTCAAAAACTTAATGACTCTCAAGCTCCAAAAGCTGATGCGCAACAAAATAACTTCAACAAAGATCAACAAAGCGCCTTCTATGAAATTTTGAACATGCCTAACTTAAATGAAGAGCAACGC…	1044	FRWRD	668	3	72	D2:J1:Q1	t1403	03:23:24
22CS0339_S36	ST133	ATGATGACTTTACAAATACATACAGGGGGTATTAATTTGAAAAAGAAAAACATTTATTCAATTCGTAAACTAGGTGTAGGTATTGCATCTGTAACTTTAGGTACATTACTTATATCTGGTGGCGTAACACCTGCTGCAAATGCTGCGCAACACGATGAAGCTCAACAAAATGCTTTTTATCAAGTGTTAAATATGCCTAACTTAAATGCTGATCAACGCAATGGTTTTATCCAAAGCCTTAAAGATGATCCAAGCCAAAGTGCTAACGTTTTAGGTGAAGCTCAAAAACTTAATGACTCTCAAGCTCCAAAAGCTGATGCGCAACAAAATAACTTCAACAAAGATCAACAAAGCGCCTTCTATGAAATTTTGAACATGCCTAACTTAAATGAAGAGCAA…	1119	FRWRD	671	6	144	D2:K1:F1:M1:J1:Q1	t6056	03:16:21:17:23:24
22CS0343_S38	ST133	TTATAGTTCGCGACGACGTCCAGCTAATAACGCTGCACCTAACGCTAATGATAATCCACCAAATACAGTTGTACCGATGAATGGATTTTCTTCACCAGTTTCTGGTAATGCTTGAGCTTTGTTAGCATCTGCATGATTTGCTGGTTGCTTCTTATCAACAACAAGTTCTTGACCAGGTTTGATCATGTTTTTATCAGCTAATTTGTTATCTGCAGCAATTTTGTCAGCAGTAGTGCCGTTTGCTTTTGCAATGTCATTTACTGTATCACCAGGTTTAACGACATGTACTCCGTTGCCGTCTTCTTTACCAGGCTTGTTGCCATCTTCTTTGCCAGGTTTGTTGCCGTCTTCTTTACCAGGCTTGTTGCCGTCTTCTTTACCAGGCTTGTTGCCGTCTTC…	1263	REVCO	671	12	288	D2:K1:G1:F1:M1:J1:E1:M1:M1:M1:J1:Q1	t2678	03:16:12:21:17:23:13:17:17:17:23:24
22CS0347_S42	ST133	ATGACTTTACAAATACATACAGGGGGTATTAATTTGAAAAAGAAAAACATTTATTCAATTCGTAAACTAGGTGTAGGTATTGCATCTGTAACTTTAGGTACATTACTTATATCTGGTGGCGTAACACCTGCTGCAAATGCTGCGCAACACGATGAAGCTCAACAAAATGCTTTTTATCAAGTGTTAAATATGCCTAACTTAAATGCTGATCAACGCAATGGTTTTATCCAAAGCCTTAAAGATGATCCAAGCCAAAGTGCTAACGTTTTAGGTGAAGCTCAAAAACTTAATGACTCTCAAGCTCCAAAAGCTGATGCGCAACAAAATAACTTCAACAAAGATCAACAAAGCGCCTTCTATGAAATTTTGAACATGCCTAACTTAAATGAAGAGCAACGC…	1020	FRWRD	668	2	48	D2:M1	t3585	03:17:00
22CS0348_S28	ST133	ATGACTTTACAAATACATACAGGGGGTATTAATTTGAAAAAGAAAAACATTTATTCAATTCGTAAACTAGGTGTAGGTATTGCATCTGTAACTTTAGGTACATTACTTATATCTGGTGGCGTAACACCTGCTGCAAATGCTGCGCAACACGATGAAGCTCAACAAAATGCTTTTTATCAAGTGTTAAATATGCCTAACTTAAATGCTGATCAACGCAATGGTTTTATCCAAAGCCTTAAAGATGATCCAAGCCAAAGTGCTAACGTTTTAGGTGAAGCTCAAAAACTTAATGACTCTCAAGCTCCAAAAGCTGATGCGCAACAAAATAACTTCAACAAAGATCAACAAAGCGCCTTCTATGAAATTTTGAACATGCCTAACTTAAATGAAGAGCAACGC…	1608	FRWRD	1016	12	288	D2:K1:G1:F1:M1:J1:E1:M1:M1:M1:J1:Q1	t2678	03:16:12:21:17:23:13:17:17:17:23:24
22CS0349_S29	ST133	ATGACTTTACAAATACATACAGGGGGTATTAATTTGAAAAAGAAAAACATTTATTCAATTCGTAAACTAGGTGTAGGTATTGCATCTGTAACTTTAGGTACATTACTTATATCTGGTGGCGTAACACCTGCTGCAAATGCTGCGCAACACGATGAAGCTCAACAAAATGCTTTTTATCAAGTGTTAAATATGCCTAACTTAAATGCTGATCAACGCAATGGTTTTATCCAAAGCCTTAAAGATGATCCAAGCCAAAGTGCTAACGTTTTAGGTGAAGCTCAAAAACTTAATGACTCTCAAGCTCCAAAAGCTGATGCGCAACAAAATAACTTCAACAAAGATCAACAAAGCGCCTTCTATGAAATTTTGAACATGCCTAACTTAAATGAAGAGCAACGC…	1632	FRWRD	1016	13	312	D2:K1:G1:F1:M1:J1:E1:M1:M1:M1:J1:N1:Q1	N/A	03:16:12:21:17:23:13:17:17:17:23:31:24
22CS0350_S30	ST133	ATGACTTTACAAATACATACAGGGGGTATTAATTTGAAAAAGAAAAACATTTATTCAATTCGTAAACTAGGTGTAGGTATTGCATCTGTAACTTTAGGTACATTACTTATATCTGGTGGCGTAACACCTGCTGCAAATGCTGCGCAACACGATGAAGCTCAACAAAATGCTTTTTATCAAGTGTTAAATATGCCTAACTTAAATGCTGATCAACGCAATGGTTTTATCCAAAGCCTTAAAGATGATCCAAGCCAAAGTGCTAACGTTTTAGGTGAAGCTCAAAAACTTAATGACTCTCAAGCTCCAAAAGCTGATGCGCAACAAAATAACTTCAACAAAGATCAACAAAGCGCCTTCTATGAAATTTTGAACATGCCTAACTTAAATGAAGAGCAACGC…	1608	FRWRD	1016	12	288	D2:K1:G1:F1:M1:J1:E1:M1:M1:M1:J1:Q1	t2678	03:16:12:21:17:23:13:17:17:17:23:24
22CS0340_S37	ST133slv	TTATAGTTCGCGACGACGTCCAGCTAATAACGCTGCACCTAACGCTAATGATAATCCACCAAATACAGTTGTACCGATGAATGGATTTTCTTCACCAGTTTCTGGTAATGCTTGAGCTTTGTTAGCATCTGCATGATTTGCTGGTTGCTTCTTATCAACAACAAGTTCTTGACCAGGTTTGATCATGTTTTTATCAGCTAATTTGTTATCTGCAGCAATTTTGTCAGCAGTAGTGCCGTTTGCTTTTGCAATGTCATTTACTGTATCACCAGGTTTAACGACATGTACTCCGTTGCCGTCTTCTTTACCAGGCTTGTTGCCATCTTCTTTGCCAGGTTTGTTGCCGTCTTCTTTACCAGGCTTGTTGCCGTCTTCTTTGCCAGGCTTGTTGTTGTCTTC…	1119	REVCO	671	6	144	D2:K1:F1:M1:J1:Q1	t6056	03:16:21:17:23:24
22CS0345_S40	ST133slv	TTATAGTTCGCGACGACGTCCAGCTAATAACGCTGCACCTAACGCTAATGATAATCCACCAAATACAGTTGTACCGATGAATGGATTTTCTTCACCAGTTTCTGGTAATGCTTGAGCTTTGTTAGCATCTGCATGATTTGCTGGTTGCTTCTTATCAACAACAAGTTCTTGACCAGGTTTGATCATGTTTTTATCAGCTAATTTGTTATCTGCAGCAATTTTGTCAGCAGTAGTGCCGTTTGCTTTTGCAATGTCATTTACTGTATCACCAGGTTTAACGACATGTACTCCGTTGCCGTCTTCTTTACCAGGCTTGTTGCCATCTTCTTTGCCAGGTTTGTTGCCGTCTTCTTTACCAGGCTTGTTGCCGTCTTCTTTGCCAGGCTTGTTGTTGTCTTC…	1293	REVCO	845	6	144	D2:K1:F1:M1:J1:Q1	t6056	03:16:21:17:23:24
22CS0329_S28	ST2011	ATGATGACTTTACAAATACATACAGGGGGTATTAATTTGAAAAAGAAAAACATTTATTCAATTCGTAAACTAGGTGTAGGTATTGCATCTGTAACTTTAGGTACATTACTTATATCTGGTGGCGTAACACCTGCTGCAAATGCTGCGCAACACGATGAAGCTCAACAAAATGCTTTTTATCAAGTGTTAAATATGCCTAACTTAAACGCTGATCAACGTAATGGTTTTATCCAAAGCCTTAAAGATGATCCAAGCCAAAGTGCTAACGTTTTAGGTGAAGCTAAAAAACTTAATGACTCTCAAGCTCCAAAAGCTGATGCGCAACAAAATAACTTCAACAAAGATCAACAAAGCGCCTTCTATGAAATTTTGAACATGCCTAACTTAAACGAAGAGCAA…	1395	FRWRD	1019	3	72	Z1:E3:M1	t3568	04:39:17
22CS0330_S29	ST2011	TTATAGTTCGCGACGACGTCCAGCTAATAACGCTGCACCTAACGCTAATGATAATCCACCAAATACAGTTGTACCGATGAATGGATTTTCTTCACCAGTTTCTGGTAATGCTTGAGCTTTGTTAGCATCTGCATGATTTGCTGGTTGCTTCTTATCAACAACAAGTTCTTGACCAGGTTTGATCATGTTTTTATCAGCTAATTTGTTATCTGCAGCAATTTTGTCAGCAGTAGTGCCGTTTGCTTTTGCAATGTCATTTACTGTATCACCAGGTTTAACGACATGTACTCCGTTGCCGTCTTCTTTACCAGGCTTGTTGCCGTCTTCTTTACCAGGTTTGTTGCTGTCTTCTTTACCAGGCTTGTTATTGTCTTCCTCTTTTGGTGCTTGAGCATCGTT…	1395	REVCO	1019	3	72	Z1:E3:M1	t3568	0.193947
22CS0317_S17	ST398	TTATAGTTCGCGACGACGTCCAGCTAATAACGCTGCACCTAACGCTAATGATAATCCACCAAATACAGTTGTACCGATGAATGGATTTTCTTCACCAGTTTCTGGTAATGCTTGAGCTTTGTTAGCATCTGCATGGTTTGCTGGTTGCTTCTTATCAACAACAAGTTCTTGACCAGGTTTGATCATGTTTTTATCAGCTAATTTGTTATCTGCAGCAATTTTGTCAGCAGTAGTGCCGTTTGCTTTTGCAATGTCATTTACTGTATCACCAGGTTTAACGACATGTATTCCGTTGCCGTCTTCTTTACCAGGTTTGTTGCCATCTTCTTTGCCAGGTTTTTTGTTGTCTTCTTTACCAGGTTTGTTGCCGTCTTCTTTACCAGGCTTGTTGTTGTCTTC…	1068	REVCO	668	4	96	X1:K1:A1:O1	t1456	08:16:02:25
22CS0341_S26	ST521	ATGACTTTACAAATACATACAGGGGGTATTAATTTGAAAAAGAAAAACATTTATTCAATTCGTAAACTAGGTGTAGGTATTGCATCTGTAACTTTAGGTACATTACTTATATCTGGTGGCGTAACACCTGCTGCAAATGCTGCGCAACACGATGAAGCTCAACAAAATGCTTTTTATCAAGTGTTAAATATGCCTAACTTAAACGCTGATCAACGTAATGGTTTTATCCAAAGCCTTAAAGATGATCCAAGCCAAAGTGCTAACGTTTTAGGTGAAGCTAAAAAACTTAATGACTCTCAAGCTCCAAAAGCTGATGCGCAACAAAATAACTTCAACAAAGATCAACAAAGCGCCTTCTATGAAATTTTGAACATGCCTAACTTAAACGAAGAGCAACGC…	1194	FRWRD	842	2	48	Z1:M1	t524	04:17:00
22CS0327_S27	ST522	TTATAGTTCGCGACGACGTCCAGCTAATAACGCTGCACCTAACGCTAATGATAATCCACCAAATACAGTTGTACCGATGAATGGATTTTCTTCACCAGTTTCTGGTAATGCTTGAGCTTTGTTAGCATCTGCATGGTTTGCTGGTTGCTTCTTATCAACAACAAGTTCTTGACCAGGTTTGATCATGTTTTTATCAGCTAATTTGTTATCTGCAGCAATTTTGTCAGCAGTAGTGCCGTTTGCTTTTGCAATGTCATTTACTGTATCACCAGGTTTAACGACATGTACTCCGTTGCCGTCTTCTTTACCAGGCTTGTTGCCGTCTTCTTTACCAGGTTTGTTGCCGTCTTCTTTGCCAGGTTTGTTGCCATCTTCTTTACCAGGCTTGTTATTGTCTTC…	456	REVCO-TRNC NOSTART	56	4	96	Z1:N1:K1:M1	N/A	04:31:16:17
22CS0318_S18	ST700	TTATAGTTCGCGACGACGTCCAGCTAATAACGCTGCACCTAACGCTAATGATAATCCACCAAATACAGTTGTACCGATGAATGGATTTTCTTCACCAGTTTCTGGTAATGCTTGAGCTTTGTTAGCATCTGCATGATTTGCTGGTTGCTTCTTATCAACAACAAGTTCTTGACCAGGTTTGATCATGTTTTTATCAGCTAATTTGTTATCTGCAGCAATTTTGTCAGCAGTAGTGCCGTTTGCTTTTGCAATGTCATTTACTGTATCACCAGGTTTAACGACATGTACTCCGTTGCCGTCTTCTTTACCAGGCTTGTTGCCGTCTTCTTTACCAGGTTTGTTGCCATCTTCTTTACCAGGCTTGTTGCCGTCTTCTTTGCCAGGTTTGTTGCTGTCTTC…	480	REVCO-TRNC NOSTART	56	5	120	Z1:?:M1:O1:M1	t1773	04:82:17:25:17
22CS0321_S21	ST700	ATGATGACTTTACAAATACATACAGGGGGTATTAATTTGAAAAAGAAAAACATTTATTCAATTCGTAAACTAGGTGTAGGTATTGCATCTGTAACTTTAGGTACATTACTTATATCTGGTGGCGTAACACCTGCTGCAAATGCTGCGCAACACGATGAAGCTCAACAAAATGCTTTTTATCAAGTGTTAAATATGCCTAACTTAAACGCTGATCAACGTAATGGTTTTATCCAAAGCCTTAAAGATGATCCAAGCCAAAGTGCTAACGTTTTAGGTGAAGCTAAAAAACTTAATGACTCTCAAGCTCCAAAAGCTGATGCGCAACAAAATAACTTCAACAAAGATCAACAAAGCGCCTTCTATGAAATTTTGAACATGCCTAACTTAAACGAAGAGCAA…	1443	FRWRD	1019	5	120	Z1:?:M1:O1:M1	t1773	04:82:17:25:17
22CS0322_S22	ST700	TTATAGTTCGCGACGACGTCCAGCTAATAACGCTGCACCTAACGCTAATGATAATCCACCAAATACAGTTGTACCGATGAATGGATTTTCTTCACCAGTTTCTGGTAATGCTTGAGCTTTGTTAGCATCTGCATGATTTGCTGGTTGCTTCTTATCAACAACAAGTTCTTGACCAGGTTTGATCATGTTTTTATCAGCTAATTTGTTATCTGCAGCAATTTTGTCAGCAGTAGTGCCGTTTGCTTTTGCAATGTCATTTACTGTATCACCAGGTTTAACGACATGTACTCCGTTGCCGTCTTCTTTACCAGGCTTGTTGCCGTCTTCTTTACCAGGTTTGTTGCCATCTTCTTTACCAGGCTTGTTGCCGTCTTCTTTGCCAGGTTTGTTGCTGTCTTC…	1443	REVCO	1019	5	120	Z1:?:M1:O1:M1	t1773	04:82:17:25:17
22CS0332_S30	ST700	ATGATGACTTTACAAATACATACAGGGGGTATTAATTTGAAAAAGAAAAACATTTATTCAATTCGTAAACTAGGTGTAGGTATTGCATCTGTAACTTTAGGTACATTACTTATATCTGGTGGCGTAACACCTGCTGCAAATGCTGCGCAACACGATGAAGCTCAACAAAATGCTTTTTATCAAGTGTTAAATATGCCTAACTTAAACGCTGATCAACGTAATGGTTTTATCCAAAGCCTTAAAGATGATCCAAGCCAAAGTGCTAACGTTTTAGGTGAAGCTAAAAAACTTAATGACTCTCAAGCTCCAAAAGCTGATGCGCAACAAAATAACTTCAACAAAGATCAACAAAGCGCCTTCTATGAAATTTTGAACATGCCTAACTTAAACGAAGAGCAA…	1443	FRWRD	1019	5	120	Z1:?:M1:O1:M1	t1773	04:82:17:25:17
22CS0334_S25	ST700	TTATAGTTCGCGACGACGTCCAGCTAATAACGCTGCACCTAACGCTAATGATAATCCACCAAATACAGTTGTACCGATGAATGGATTTTCTTCACCAGTTTCTGGTAATGCTTGAGCTTTGTTAGCATCTGCATGATTTGCTGGTTGCTTCTTATCAACAACAAGTTCTTGACCAGGTTTGATCATGTTTTTATCAGCTAATTTGTTATCTGCAGCAATTTTGTCAGCAGTAGTGCCGTTTGCTTTTGCAATGTCATTTACTGTATCACCAGGTTTAACGACATGTACTCCGTTGCCGTCTTCTTTACCAGGCTTGTTGCCGTCTTCTTTACCAGGTTTGTTGCCATCTTCTTTACCAGGCTTGTTGCCGTCTTCTTTGCCAGGTTTGTTGCTGTCTTC…	1440	REVCO	1016	5	120	Z1:*:M1:O1:M1	t1773	04:82:17:25:17
22CS0342_S27	ST700	TTATAGTTCGCGACGACGTCCAGCTAATAACGCTGCACCTAACGCTAATGATAATCCACCAAATACAGTTGTACCGATGAATGGATTTTCTTCACCAGTTTCTGGTAATGCTTGAGCTTTGTTAGCATCTGCATGATTTGCTGGTTGCTTCTTATCAACAACAAGTTCTTGACCAGGTTTGATCATGTTTTTATCAGCTAATTTGTTATCTGCAGCAATTTTGTCAGCAGTAGTGCCGTTTGCTTTTGCAATGTCATTTACTGTATCACCAGGTTTAACGACATGTACTCCGTTGCCGTCTTCTTTACCAGGCTTGTTATTGTCTTCCTCTTTTGGTGCTTGAGCATCGTTTAGCTTTTTAGCTTCTGCTAAAATTTCTTTGCTCACTGATGGATCGTC…	1344	REVCO	1016	1	24	Z1	N/A	04
22CS0344_S39	ST700	ATGATGACTTTACAAATACATACAGGGGGTATTAATTTGAAAAAGAAAAACATTTATTCAATTCGTAAACTAGGTGTAGGTATTGCATCTGTAACTTTAGGTACATTACTTATATCTGGTGGCGTAACACCTGCTGCAAATGCTGCGCAACACGATGAAGCTCAACAAAATGCTTTTTATCAAGTGTTAAATATGCCTAACTTAAACGCTGATCAACGTAATGGTTTTATCCAAAGCCTTAAAGATGATCCAAGCCAAAGTGCTAACGTTTTAGGTGAAGCTAAAAAACTTAATGACTCTCAAGCTCCAAAAGCTGATGCGCAACAAAATAACTTCAACAAAGATCAACAAAGCGCCTTCTATGAAATTTTGAACATGCCTAACTTAAACGAAGAGCAA…	1443	FRWRD	1019	5	120	Z1:?:M1:O1:M1	t1773	04:82:17:25:17

## Sheet: Simulated Microarrays
	MLST clonal group	Strain	SCCmec type	Comment	Ribos. STAU	femA	gapA	katA	CoA	nuc1	spa	sbi	crtM-nonST93	crtM-ST93	crtN	crtO	crtP	sarA	saeR	saeS	vraR	vraS	agrI (total)	agrB-I	agrC-I	agrD-I	agrII (total)	agrB-II	agrC-II	agrD-II	agrIII (total)	agrB-III	agrC-III	agrD-III	agrIV (total)	agrB-IV	agrC-IV	agrV-ST1850	agrV-ST2198	agrV-other	hp1247_agrB	hp1251_agrB	hp1481_agrB	hp1515_agrB	hp1201_agrC	hp1321_agrC	hp1509_agrC	hp1510_agrC	hld
"CC71"
22CS0319_S19_ST071 - high stringency	>CC71	>>CC71-MSSA-[ccrC]	>SCC [Cu+ccrC]	ST71 is listed in the MLST database as belonging to CC97. However, it is a chimeric clone that has a large portion of DNA from another clonal complex integrated into a CC97 backbone. The donor was unknown (https://pubmed.ncbi.nlm.nih.gov/26317849/), I re-checked these days and still did not find a suitable suspect.	POS	POS	POS	POS	POS	POS	POS	POS	POS	NEG	POS	POS	POS	POS	POS	POS	POS	POS	POS	POS	POS	NEG	NEG	NEG	NEG	NEG	NEG	NEG	NEG	NEG	NEG	NEG	NEG	NEG	NEG	NEG	NEG	NEG	NEG	NEG	NEG	NEG	NEG	NEG	POS
22CS0319_S19_ST071 - low stringency	>CC71	>>CC71-MSSA-[ccrC]	>SCC [Cu+ccrC]		POS	POS	POS	POS	POS	POS	POS	POS	POS	NEG	POS	POS	POS	POS	POS	POS	POS	POS	POS	POS	POS	POS	NEG	NEG	NEG	NEG	NEG	NEG	NEG	NEG	NEG	NEG	NEG	NEG	NEG	NEG	NEG	NEG	NEG	NEG	NEG	NEG	NEG	NEG	POS
22CS0319_S19_ST071 - medium stringency	>CC71	>>CC71-MSSA-[ccrC]	>SCC [Cu+ccrC]		POS	POS	POS	POS	POS	POS	POS	POS	POS	NEG	POS	POS	POS	POS	POS	POS	POS	POS	POS	POS	POS	AMB	NEG	NEG	NEG	NEG	NEG	NEG	NEG	NEG	NEG	NEG	NEG	NEG	NEG	NEG	NEG	NEG	NEG	NEG	NEG	NEG	NEG	NEG	POS
CC130
22CS0341_S26 - high stringency	>CC130	>>CC130/521-MSSA	>SCC negatives		POS	POS	POS	POS	POS	POS	POS	POS	POS	NEG	POS	POS	POS	POS	POS	POS	POS	POS	NEG	NEG	NEG	NEG	NEG	NEG	NEG	NEG	POS	POS	POS	POS	NEG	NEG	NEG	NEG	NEG	NEG	NEG	NEG	NEG	NEG	NEG	NEG	NEG	NEG	POS
22CS0341_S26 - low stringency	>CC130	>>CC130/521-MSSA	>SCC negatives		POS	POS	POS	POS	POS	POS	POS	POS	POS	NEG	POS	POS	POS	POS	POS	POS	POS	POS	NEG	NEG	NEG	NEG	NEG	NEG	NEG	NEG	POS	POS	POS	POS	NEG	NEG	NEG	NEG	NEG	NEG	NEG	NEG	NEG	NEG	NEG	NEG	NEG	NEG	POS
22CS0341_S26 - medium stringency	>CC130	>>CC130/521-MSSA	>SCC negatives		POS	POS	POS	POS	POS	POS	POS	POS	POS	NEG	POS	POS	POS	POS	POS	POS	POS	POS	NEG	NEG	NEG	NEG	NEG	NEG	NEG	NEG	POS	POS	POS	POS	NEG	NEG	NEG	NEG	NEG	NEG	NEG	NEG	NEG	NEG	NEG	NEG	NEG	NEG	POS
22CS0321_S21_ST700 - high stringency	>CC130	>>CC130/521-MSSA [lukF-P83/lukM+]	>SCC negatives		POS	POS	POS	POS	POS	POS	POS	POS	POS	NEG	POS	POS	POS	POS	POS	POS	POS	POS	NEG	NEG	NEG	NEG	NEG	NEG	NEG	NEG	POS	POS	POS	POS	NEG	NEG	NEG	NEG	NEG	NEG	NEG	NEG	NEG	NEG	NEG	NEG	NEG	NEG	POS
22CS0321_S21_ST700 - low stringency	>CC130	>>CC130/521-MSSA [lukF-P83/lukM+]	>SCC negatives		POS	POS	POS	POS	POS	POS	POS	POS	POS	NEG	POS	POS	POS	POS	POS	POS	POS	POS	NEG	NEG	NEG	NEG	NEG	NEG	NEG	NEG	POS	POS	POS	POS	NEG	NEG	NEG	NEG	NEG	NEG	NEG	NEG	NEG	NEG	NEG	NEG	NEG	NEG	POS
22CS0321_S21_ST700 - medium stringency	>CC130	>>CC130/521-MSSA [lukF-P83/lukM+]	>SCC negatives		POS	POS	POS	POS	POS	POS	POS	POS	POS	NEG	POS	POS	POS	POS	POS	POS	POS	POS	NEG	NEG	NEG	NEG	NEG	NEG	NEG	NEG	POS	POS	POS	POS	NEG	NEG	NEG	NEG	NEG	NEG	NEG	NEG	NEG	NEG	NEG	NEG	NEG	NEG	POS
22CS0334_S25 - high stringency	>CC130	>>CC130/521-MSSA (lukF-P83/lukM+)	>SCC negatives		POS	POS	POS	POS	POS	POS	POS	POS	POS	NEG	POS	POS	POS	POS	POS	POS	POS	POS	NEG	NEG	NEG	NEG	NEG	NEG	NEG	NEG	POS	POS	POS	POS	NEG	NEG	NEG	NEG	NEG	NEG	NEG	NEG	NEG	NEG	NEG	NEG	NEG	NEG	POS
22CS0334_S25 - low stringency	>CC130	>>CC130/521-MSSA (lukF-P83/lukM+)	>SCC negatives		POS	POS	POS	POS	POS	POS	POS	POS	POS	NEG	POS	POS	POS	POS	POS	POS	POS	POS	NEG	NEG	NEG	NEG	NEG	NEG	NEG	NEG	POS	POS	POS	POS	NEG	NEG	NEG	NEG	NEG	NEG	NEG	NEG	NEG	NEG	NEG	NEG	NEG	NEG	POS
22CS0334_S25 - medium stringency	>CC130	>>CC130/521-MSSA (lukF-P83/lukM+)	>SCC negatives		POS	POS	POS	POS	POS	POS	POS	POS	POS	NEG	POS	POS	POS	POS	POS	POS	POS	POS	NEG	NEG	NEG	NEG	NEG	NEG	NEG	NEG	POS	POS	POS	POS	NEG	NEG	NEG	NEG	NEG	NEG	NEG	NEG	NEG	NEG	NEG	NEG	NEG	NEG	POS
22CS0329_S28_ST2011 - high stringency	>CC130	>>CC130/521-MSSA [lukF-P83/lukM+]	>SCC negatives		POS	POS	POS	POS	POS	POS	POS	POS	POS	NEG	POS	POS	POS	POS	POS	POS	POS	POS	NEG	NEG	NEG	NEG	NEG	NEG	NEG	NEG	POS	POS	POS	POS	NEG	NEG	NEG	NEG	NEG	NEG	NEG	NEG	NEG	NEG	NEG	NEG	NEG	NEG	POS
22CS0329_S28_ST2011 - low stringency	>CC130	>>CC130/521-MSSA [lukF-P83/lukM+]	>SCC negatives		POS	POS	POS	POS	POS	POS	POS	POS	POS	NEG	POS	POS	POS	POS	POS	POS	POS	POS	NEG	NEG	NEG	NEG	NEG	NEG	NEG	NEG	POS	POS	POS	POS	NEG	NEG	NEG	NEG	NEG	NEG	NEG	NEG	NEG	NEG	NEG	NEG	NEG	NEG	POS
22CS0329_S28_ST2011 - medium stringency	>CC130	>>CC130/521-MSSA [lukF-P83/lukM+]	>SCC negatives		POS	POS	POS	POS	POS	POS	POS	POS	POS	NEG	POS	POS	POS	POS	POS	POS	POS	POS	NEG	NEG	NEG	NEG	NEG	NEG	NEG	NEG	POS	POS	POS	POS	NEG	NEG	NEG	NEG	NEG	NEG	NEG	NEG	NEG	NEG	NEG	NEG	NEG	NEG	POS
22CS0330_S29_ST2011 - high stringency	>CC130	>>CC130/521-MSSA [lukF-P83/lukM+]	>SCC negatives		POS	POS	POS	POS	POS	POS	POS	POS	POS	NEG	POS	POS	POS	POS	POS	POS	POS	POS	NEG	NEG	NEG	NEG	NEG	NEG	NEG	NEG	POS	POS	POS	POS	NEG	NEG	NEG	NEG	NEG	NEG	NEG	NEG	NEG	NEG	NEG	NEG	NEG	NEG	POS
22CS0330_S29_ST2011 - low stringency	>CC130	>>CC130/521-MSSA [lukF-P83/lukM+]	>SCC negatives		POS	POS	POS	POS	POS	POS	POS	POS	POS	NEG	POS	POS	POS	POS	POS	POS	POS	POS	NEG	NEG	NEG	NEG	NEG	NEG	NEG	NEG	POS	POS	POS	POS	NEG	NEG	NEG	NEG	NEG	NEG	NEG	NEG	NEG	NEG	NEG	NEG	NEG	NEG	POS
22CS0330_S29_ST2011 - medium stringency	>CC130	>>CC130/521-MSSA [lukF-P83/lukM+]	>SCC negatives		POS	POS	POS	POS	POS	POS	POS	POS	POS	NEG	POS	POS	POS	POS	POS	POS	POS	POS	NEG	NEG	NEG	NEG	NEG	NEG	NEG	NEG	POS	POS	POS	POS	NEG	NEG	NEG	NEG	NEG	NEG	NEG	NEG	NEG	NEG	NEG	NEG	NEG	NEG	POS
22CS0332_S30_ST700 - high stringency	>CC130	>>CC130/521-MSSA [lukF-P83/lukM+]	>SCC negatives		POS	POS	POS	POS	POS	POS	POS	POS	POS	NEG	POS	POS	POS	POS	POS	POS	POS	POS	NEG	NEG	NEG	NEG	NEG	NEG	NEG	NEG	POS	POS	POS	POS	NEG	NEG	NEG	NEG	NEG	NEG	NEG	NEG	NEG	NEG	NEG	NEG	NEG	NEG	POS
22CS0332_S30_ST700 - low stringency	>CC130	>>CC130/521-MSSA [lukF-P83/lukM+]	>SCC negatives		POS	POS	POS	POS	POS	POS	POS	POS	POS	NEG	POS	POS	POS	POS	POS	POS	POS	POS	NEG	NEG	NEG	NEG	NEG	NEG	NEG	NEG	POS	POS	POS	POS	NEG	NEG	NEG	NEG	NEG	NEG	NEG	NEG	NEG	NEG	NEG	NEG	NEG	NEG	POS
22CS0332_S30_ST700 - medium stringency	>CC130	>>CC130/521-MSSA [lukF-P83/lukM+]	>SCC negatives		POS	POS	POS	POS	POS	POS	POS	POS	POS	NEG	POS	POS	POS	POS	POS	POS	POS	POS	NEG	NEG	NEG	NEG	NEG	NEG	NEG	NEG	POS	POS	POS	POS	NEG	NEG	NEG	NEG	NEG	NEG	NEG	NEG	NEG	NEG	NEG	NEG	NEG	NEG	POS
22CS0346_S41_ST130slv - high stringency	>CC130	>>CC130/521-MSSA [lukF-P83/lukM+]	#N/A	signals for ccrB and many heavy metal resistance genes, not yet sure if that was true (SCC element?) or contamination	POS	POS	POS	POS	POS	POS	POS	POS	POS	NEG	POS	POS	POS	POS	POS	POS	POS	POS	NEG	NEG	NEG	NEG	NEG	NEG	NEG	NEG	POS	POS	POS	POS	NEG	NEG	NEG	NEG	NEG	NEG	NEG	NEG	NEG	NEG	NEG	NEG	NEG	NEG	POS
22CS0346_S41_ST130slv - low stringency	>CC130	>>CC130/521-MSSA [lukF-P83/lukM+]	#N/A		POS	POS	POS	POS	POS	POS	POS	POS	POS	NEG	POS	POS	POS	POS	POS	POS	POS	POS	NEG	NEG	NEG	NEG	NEG	NEG	NEG	NEG	POS	POS	POS	POS	NEG	NEG	NEG	NEG	NEG	NEG	NEG	NEG	NEG	NEG	NEG	NEG	NEG	NEG	POS
22CS0346_S41_ST130slv - medium stringency	>CC130	>>CC130/521-MSSA [lukF-P83/lukM+]	#N/A		POS	POS	POS	POS	POS	POS	POS	POS	POS	NEG	POS	POS	POS	POS	POS	POS	POS	POS	NEG	NEG	NEG	NEG	NEG	NEG	NEG	NEG	POS	POS	POS	POS	NEG	NEG	NEG	NEG	NEG	NEG	NEG	NEG	NEG	NEG	NEG	NEG	NEG	NEG	POS
22CS0318_S18_ST700 - high stringency	>CC130	>>CC130/521-MSSA [lukF-P83/lukM+]:[entC/L+, tst ? ]	>SCC negatives	Deviant tst1 allele ? See alignment a couple of weeks ago.	POS	POS	POS	POS	POS	POS	POS	POS	POS	NEG	POS	POS	POS	POS	POS	POS	POS	POS	NEG	NEG	NEG	NEG	NEG	NEG	NEG	NEG	POS	POS	POS	POS	NEG	NEG	NEG	NEG	NEG	NEG	NEG	NEG	NEG	NEG	NEG	NEG	NEG	NEG	POS
22CS0318_S18_ST700 - low stringency	>CC130	>>CC130/521-MSSA [lukF-P83/lukM+]:[entC/L+, tst ? ]	>SCC negatives		POS	POS	POS	POS	POS	POS	POS	POS	POS	NEG	POS	POS	POS	POS	POS	POS	POS	POS	NEG	NEG	NEG	NEG	NEG	NEG	NEG	NEG	POS	POS	POS	POS	NEG	NEG	NEG	NEG	NEG	NEG	NEG	NEG	NEG	NEG	NEG	NEG	NEG	NEG	POS
22CS0318_S18_ST700 - medium stringency	>CC130	>>CC130/521-MSSA [lukF-P83/lukM+]:[entC/L+, tst ? ]	>SCC negatives		POS	POS	POS	POS	POS	POS	POS	POS	POS	NEG	POS	POS	POS	POS	POS	POS	POS	POS	NEG	NEG	NEG	NEG	NEG	NEG	NEG	NEG	POS	POS	POS	POS	NEG	NEG	NEG	NEG	NEG	NEG	NEG	NEG	NEG	NEG	NEG	NEG	NEG	NEG	POS
22CS0322_S22_ST700 - high stringency	>CC130	>>CC130/521-MSSA [lukF-P83/lukM+]:[entC/L+, tst ? ]	>SCC negatives		POS	POS	POS	POS	POS	POS	POS	POS	POS	NEG	POS	POS	POS	POS	POS	POS	POS	POS	NEG	NEG	NEG	NEG	NEG	NEG	NEG	NEG	POS	POS	POS	POS	NEG	NEG	NEG	NEG	NEG	NEG	NEG	NEG	NEG	NEG	NEG	NEG	NEG	NEG	POS
22CS0322_S22_ST700 - low stringency	>CC130	>>CC130/521-MSSA [lukF-P83/lukM+]:[entC/L+, tst ? ]	>SCC negatives		POS	POS	POS	POS	POS	POS	POS	POS	POS	NEG	POS	POS	POS	POS	POS	POS	POS	POS	NEG	NEG	POS	NEG	NEG	NEG	NEG	NEG	POS	POS	POS	POS	NEG	NEG	NEG	NEG	NEG	NEG	NEG	NEG	NEG	NEG	NEG	NEG	NEG	NEG	POS
22CS0322_S22_ST700 - medium stringency	>CC130	>>CC130/521-MSSA [lukF-P83/lukM+]:[entC/L+, tst ? ]	>SCC negatives		POS	POS	POS	POS	POS	POS	POS	POS	POS	NEG	POS	POS	POS	POS	POS	POS	POS	POS	NEG	NEG	AMB	NEG	NEG	NEG	NEG	NEG	POS	POS	POS	POS	NEG	NEG	NEG	NEG	NEG	NEG	NEG	NEG	NEG	NEG	NEG	NEG	NEG	NEG	POS
22CS0342_S27 - high stringency	>CC130	>>CC130/521-MSSA [lukF-P83/lukM+]:[entC/L+, tst ? ]	>SCC negatives		POS	POS	POS	POS	POS	POS	POS	POS	POS	NEG	POS	POS	POS	POS	POS	POS	POS	POS	NEG	NEG	NEG	NEG	NEG	NEG	NEG	NEG	POS	POS	POS	POS	NEG	NEG	NEG	NEG	NEG	NEG	NEG	NEG	NEG	NEG	NEG	NEG	NEG	NEG	POS
22CS0342_S27 - low stringency	>CC130	>>CC130/521-MSSA [lukF-P83/lukM+]:[entC/L+, tst ? ]	>SCC negatives		POS	POS	POS	POS	POS	POS	POS	POS	POS	NEG	POS	POS	POS	POS	POS	POS	POS	POS	NEG	NEG	NEG	NEG	NEG	NEG	NEG	NEG	POS	POS	POS	POS	NEG	NEG	NEG	NEG	NEG	NEG	NEG	NEG	NEG	NEG	NEG	NEG	NEG	NEG	POS
22CS0342_S27 - medium stringency	>CC130	>>CC130/521-MSSA [lukF-P83/lukM+]:[entC/L+, tst ? ]	>SCC negatives		POS	POS	POS	POS	POS	POS	POS	POS	POS	NEG	POS	POS	POS	POS	POS	POS	POS	POS	NEG	NEG	NEG	NEG	NEG	NEG	NEG	NEG	POS	POS	POS	POS	NEG	NEG	NEG	NEG	NEG	NEG	NEG	NEG	NEG	NEG	NEG	NEG	NEG	NEG	POS
22CS0344_S39_ST700 - high stringency	>CC130	>>CC130/521-MSSA [lukF-P83/lukM+]:[entC/L+, tst ? ]	>SCC negatives		POS	POS	POS	POS	POS	POS	POS	POS	POS	NEG	POS	POS	POS	POS	POS	POS	POS	POS	NEG	NEG	NEG	NEG	NEG	NEG	NEG	NEG	POS	POS	POS	POS	NEG	NEG	NEG	NEG	NEG	NEG	NEG	NEG	NEG	NEG	NEG	NEG	NEG	NEG	POS
22CS0344_S39_ST700 - low stringency	>CC130	>>CC130/521-MSSA [lukF-P83/lukM+]:[entC/L+, tst ? ]	>SCC negatives		POS	POS	POS	POS	POS	POS	POS	POS	POS	NEG	POS	POS	POS	POS	POS	POS	POS	POS	NEG	NEG	NEG	NEG	NEG	NEG	NEG	NEG	POS	POS	POS	POS	NEG	NEG	NEG	NEG	NEG	NEG	NEG	NEG	NEG	NEG	NEG	NEG	NEG	NEG	POS
22CS0344_S39_ST700 - medium stringency	>CC130	>>CC130/521-MSSA [lukF-P83/lukM+]:[entC/L+, tst ? ]	>SCC negatives		POS	POS	POS	POS	POS	POS	POS	POS	POS	NEG	POS	POS	POS	POS	POS	POS	POS	POS	NEG	NEG	NEG	NEG	NEG	NEG	NEG	NEG	POS	POS	POS	POS	NEG	NEG	NEG	NEG	NEG	NEG	NEG	NEG	NEG	NEG	NEG	NEG	NEG	NEG	POS
CC133
22CS0325_S25_ST133 - high stringency	>CC133	>> CC133-MSSA, [lukP83/M-]:[lukP/Q-]	>SCC negatives		POS	NEG	POS	POS	POS	POS	POS	POS	POS	NEG	POS	POS	POS	POS	POS	POS	POS	POS	POS	POS	POS	NEG	NEG	NEG	NEG	NEG	NEG	NEG	NEG	NEG	NEG	NEG	NEG	NEG	NEG	NEG	NEG	NEG	NEG	NEG	NEG	NEG	NEG	NEG	POS
22CS0325_S25_ST133 - low stringency	>CC133	>> CC133-MSSA, [lukP83/M-]:[lukP/Q-]	>SCC negatives		POS	POS	POS	POS	POS	POS	POS	POS	POS	NEG	POS	POS	POS	POS	POS	POS	POS	POS	POS	POS	POS	POS	NEG	NEG	NEG	NEG	NEG	NEG	NEG	NEG	NEG	NEG	NEG	NEG	NEG	NEG	NEG	NEG	NEG	NEG	NEG	NEG	NEG	NEG	POS
22CS0325_S25_ST133 - medium stringency	>CC133	>> CC133-MSSA, [lukP83/M-]:[lukP/Q-]	>SCC negatives		POS	AMB	POS	POS	POS	POS	POS	POS	POS	NEG	POS	POS	POS	POS	POS	POS	POS	POS	POS	POS	POS	AMB	NEG	NEG	NEG	NEG	NEG	NEG	NEG	NEG	NEG	NEG	NEG	NEG	NEG	NEG	NEG	NEG	NEG	NEG	NEG	NEG	NEG	NEG	POS
22CS0328-S23 - medium stringency	>CC133	>>> CC133-MSSA, [lukP83/M+]:[entC/L+, tst ? ]	>SCC negatives		POS	AMB	POS	POS	POS	POS	POS	POS	POS	NEG	POS	POS	POS	POS	POS	POS	POS	POS	POS	POS	POS	AMB	NEG	NEG	NEG	NEG	NEG	NEG	NEG	NEG	NEG	NEG	NEG	NEG	NEG	NEG	NEG	NEG	NEG	NEG	NEG	NEG	NEG	NEG	POS
22CS0328-S23 - low stringency	>CC133	>>> CC133-MSSA, [lukP83/M+]:[entC/L+, tst ? ]	>SCC negatives		POS	POS	POS	POS	POS	POS	POS	POS	POS	NEG	POS	POS	POS	POS	POS	POS	POS	POS	POS	POS	POS	POS	NEG	NEG	NEG	NEG	NEG	NEG	NEG	NEG	NEG	NEG	NEG	NEG	NEG	NEG	NEG	NEG	NEG	NEG	NEG	NEG	NEG	NEG	POS
22CS0328-S23 - high stringency	>CC133	>>> CC133-MSSA, [lukP83/M+]:[entC/L+, tst ? ]	>SCC negatives		POS	NEG	POS	POS	POS	POS	POS	POS	POS	NEG	POS	POS	POS	POS	POS	POS	POS	POS	POS	POS	POS	NEG	NEG	NEG	NEG	NEG	NEG	NEG	NEG	NEG	NEG	NEG	NEG	NEG	NEG	NEG	NEG	NEG	NEG	NEG	NEG	NEG	NEG	NEG	POS
22CS0336_S33_ST133 - high stringency	>CC133	>> CC133-MSSA, [lukP83/M-]:[lukP/Q-]	>SCC negatives		POS	NEG	POS	POS	POS	POS	POS	POS	POS	NEG	POS	POS	POS	POS	POS	POS	POS	POS	POS	POS	POS	NEG	NEG	NEG	NEG	NEG	NEG	NEG	NEG	NEG	NEG	NEG	NEG	NEG	NEG	NEG	NEG	NEG	NEG	NEG	NEG	NEG	NEG	NEG	POS
22CS0336_S33_ST133 - low stringency	>CC133	>> CC133-MSSA, [lukP83/M-]:[lukP/Q-]	>SCC negatives		POS	POS	POS	POS	POS	POS	POS	POS	POS	NEG	POS	POS	POS	POS	POS	POS	POS	POS	POS	POS	POS	POS	NEG	NEG	NEG	NEG	NEG	NEG	NEG	NEG	NEG	NEG	NEG	NEG	NEG	NEG	NEG	NEG	NEG	NEG	NEG	NEG	NEG	NEG	POS
22CS0336_S33_ST133 - medium stringency	>CC133	>> CC133-MSSA, [lukP83/M-]:[lukP/Q-]	>SCC negatives		POS	AMB	POS	POS	POS	POS	POS	POS	POS	NEG	POS	POS	POS	POS	POS	POS	POS	POS	POS	POS	POS	AMB	NEG	NEG	NEG	NEG	NEG	NEG	NEG	NEG	NEG	NEG	NEG	NEG	NEG	NEG	NEG	NEG	NEG	NEG	NEG	NEG	NEG	NEG	POS
22CS0337_S34_ST133 - high stringency	>CC133	>> CC133-MSSA, [lukP83/M-]:[lukP/Q-]	>SCC negatives		POS	NEG	POS	POS	POS	POS	POS	POS	POS	NEG	POS	POS	POS	POS	POS	POS	POS	POS	POS	POS	POS	NEG	NEG	NEG	NEG	NEG	NEG	NEG	NEG	NEG	NEG	NEG	NEG	NEG	NEG	NEG	NEG	NEG	NEG	NEG	NEG	NEG	NEG	NEG	POS
22CS0337_S34_ST133 - low stringency	>CC133	>> CC133-MSSA, [lukP83/M-]:[lukP/Q-]	>SCC negatives		POS	POS	POS	POS	POS	POS	POS	POS	POS	NEG	POS	POS	POS	POS	POS	POS	POS	POS	POS	POS	POS	POS	NEG	NEG	NEG	NEG	NEG	NEG	NEG	NEG	NEG	NEG	NEG	NEG	NEG	NEG	NEG	NEG	NEG	NEG	NEG	NEG	NEG	NEG	POS
22CS0337_S34_ST133 - medium stringency	>CC133	>> CC133-MSSA, [lukP83/M-]:[lukP/Q-]	>SCC negatives		POS	AMB	POS	POS	POS	POS	POS	POS	POS	NEG	POS	POS	POS	POS	POS	POS	POS	POS	POS	POS	POS	AMB	NEG	NEG	NEG	NEG	NEG	NEG	NEG	NEG	NEG	NEG	NEG	NEG	NEG	NEG	NEG	NEG	NEG	NEG	NEG	NEG	NEG	NEG	POS
22CS0338_S35_ST132 - high stringency	>CC133	>> CC133-MSSA, [lukP83/M-]:[lukP/Q-]	>SCC negatives	CC133 dont normally have sasG. The probe binding sites sit on very short contigs (ca 300 nt) so I dont know and cant figure out wehter this was true or due to a contamination.	POS	NEG	POS	POS	POS	POS	POS	POS	POS	NEG	POS	POS	POS	POS	POS	POS	POS	POS	POS	POS	POS	NEG	NEG	NEG	NEG	NEG	NEG	NEG	NEG	NEG	NEG	NEG	NEG	NEG	NEG	NEG	NEG	NEG	NEG	NEG	NEG	NEG	NEG	NEG	POS
22CS0338_S35_ST132 - low stringency	>CC133	>> CC133-MSSA, [lukP83/M-]:[lukP/Q-]	>SCC negatives		POS	POS	POS	POS	POS	POS	POS	POS	POS	NEG	POS	POS	POS	POS	POS	POS	POS	POS	POS	POS	POS	POS	NEG	NEG	NEG	NEG	NEG	NEG	NEG	NEG	NEG	NEG	NEG	NEG	NEG	NEG	NEG	NEG	NEG	NEG	NEG	NEG	NEG	NEG	POS
22CS0338_S35_ST132 - medium stringency	>CC133	>> CC133-MSSA, [lukP83/M-]:[lukP/Q-]	>SCC negatives		POS	AMB	POS	POS	POS	POS	POS	POS	POS	NEG	POS	POS	POS	POS	POS	POS	POS	POS	POS	POS	POS	AMB	NEG	NEG	NEG	NEG	NEG	NEG	NEG	NEG	NEG	NEG	NEG	NEG	NEG	NEG	NEG	NEG	NEG	NEG	NEG	NEG	NEG	NEG	POS
22CS0339_S36_ST133 - high stringency	>CC133	>> CC133-MSSA, [lukP83/M-]:[lukP/Q-]	>SCC negatives		POS	NEG	POS	POS	POS	POS	POS	POS	POS	NEG	POS	POS	POS	POS	POS	POS	POS	POS	POS	POS	POS	NEG	NEG	NEG	NEG	NEG	NEG	NEG	NEG	NEG	NEG	NEG	NEG	NEG	NEG	NEG	NEG	NEG	NEG	NEG	NEG	NEG	NEG	NEG	POS
22CS0339_S36_ST133 - low stringency	>CC133	>> CC133-MSSA, [lukP83/M-]:[lukP/Q-]	>SCC negatives		POS	POS	POS	POS	POS	POS	POS	POS	POS	NEG	POS	POS	POS	POS	POS	POS	POS	POS	POS	POS	POS	POS	NEG	NEG	NEG	NEG	NEG	NEG	NEG	NEG	NEG	NEG	NEG	NEG	NEG	NEG	NEG	NEG	NEG	NEG	NEG	NEG	NEG	NEG	POS
22CS0339_S36_ST133 - medium stringency	>CC133	>> CC133-MSSA, [lukP83/M-]:[lukP/Q-]	>SCC negatives		POS	AMB	POS	POS	POS	POS	POS	POS	POS	NEG	POS	POS	POS	POS	POS	POS	POS	POS	POS	POS	POS	AMB	NEG	NEG	NEG	NEG	NEG	NEG	NEG	NEG	NEG	NEG	NEG	NEG	NEG	NEG	NEG	NEG	NEG	NEG	NEG	NEG	NEG	NEG	POS
22CS0340_S37_ST133slv - high stringency	>CC133	>> CC133-MSSA, [lukP83/M-]:[lukP/Q-]	>SCC negatives		POS	NEG	POS	POS	POS	POS	POS	POS	POS	NEG	POS	POS	POS	POS	POS	POS	POS	POS	POS	POS	POS	NEG	NEG	NEG	NEG	NEG	NEG	NEG	NEG	NEG	NEG	NEG	NEG	NEG	NEG	NEG	NEG	NEG	NEG	NEG	NEG	NEG	NEG	NEG	POS
22CS0340_S37_ST133slv - low stringency	>CC133	>> CC133-MSSA, [lukP83/M-]:[lukP/Q-]	>SCC negatives		POS	POS	POS	POS	POS	POS	POS	POS	POS	NEG	POS	POS	POS	POS	POS	POS	POS	POS	POS	POS	POS	POS	NEG	NEG	NEG	NEG	NEG	NEG	NEG	NEG	NEG	NEG	NEG	NEG	NEG	NEG	NEG	NEG	NEG	NEG	NEG	NEG	NEG	NEG	POS
22CS0340_S37_ST133slv - medium stringency	>CC133	>> CC133-MSSA, [lukP83/M-]:[lukP/Q-]	>SCC negatives		POS	AMB	POS	POS	POS	POS	POS	POS	POS	NEG	POS	POS	POS	POS	POS	POS	POS	POS	POS	POS	POS	AMB	NEG	NEG	NEG	NEG	NEG	NEG	NEG	NEG	NEG	NEG	NEG	NEG	NEG	NEG	NEG	NEG	NEG	NEG	NEG	NEG	NEG	NEG	POS
22CS0345_S40_ST133slv - high stringency	>CC133	>> CC133-MSSA, [lukP83/M-]:[lukP/Q-]	>SCC negatives		POS	NEG	POS	POS	POS	POS	POS	POS	POS	NEG	POS	POS	POS	POS	POS	POS	POS	POS	POS	POS	POS	NEG	NEG	NEG	NEG	NEG	NEG	NEG	NEG	NEG	NEG	NEG	NEG	NEG	NEG	NEG	NEG	NEG	NEG	NEG	NEG	NEG	NEG	NEG	POS
22CS0345_S40_ST133slv - low stringency	>CC133	>> CC133-MSSA, [lukP83/M-]:[lukP/Q-]	>SCC negatives		POS	POS	POS	POS	POS	POS	POS	POS	POS	NEG	POS	POS	POS	POS	POS	POS	POS	POS	POS	POS	POS	POS	NEG	NEG	NEG	NEG	NEG	NEG	NEG	NEG	NEG	NEG	NEG	NEG	NEG	NEG	NEG	NEG	NEG	NEG	NEG	NEG	NEG	NEG	POS
22CS0345_S40_ST133slv - medium stringency	>CC133	>> CC133-MSSA, [lukP83/M-]:[lukP/Q-]	>SCC negatives		POS	AMB	POS	POS	POS	POS	POS	POS	POS	NEG	POS	POS	POS	POS	POS	POS	POS	POS	POS	POS	POS	AMB	NEG	NEG	NEG	NEG	NEG	NEG	NEG	NEG	NEG	NEG	NEG	NEG	NEG	NEG	NEG	NEG	NEG	NEG	NEG	NEG	NEG	NEG	POS
22CS0347_S42_ST133 - high stringency	>CC133	>> CC133-MSSA, [lukP83/M-]:[lukP/Q-]	>SCC negatives		POS	NEG	POS	POS	POS	POS	POS	POS	POS	NEG	POS	POS	POS	POS	POS	POS	POS	POS	POS	POS	POS	NEG	NEG	NEG	NEG	NEG	NEG	NEG	NEG	NEG	NEG	NEG	NEG	NEG	NEG	NEG	NEG	NEG	NEG	NEG	NEG	NEG	NEG	NEG	POS
22CS0347_S42_ST133 - low stringency	>CC133	>> CC133-MSSA, [lukP83/M-]:[lukP/Q-]	>SCC negatives		POS	POS	POS	POS	POS	POS	POS	POS	POS	NEG	POS	POS	POS	POS	POS	POS	POS	POS	POS	POS	POS	POS	NEG	NEG	NEG	NEG	NEG	NEG	NEG	NEG	NEG	NEG	NEG	NEG	NEG	NEG	NEG	NEG	NEG	NEG	NEG	NEG	NEG	NEG	POS
22CS0347_S42_ST133 - medium stringency	>CC133	>> CC133-MSSA, [lukP83/M-]:[lukP/Q-]	>SCC negatives		POS	AMB	POS	POS	POS	POS	POS	POS	POS	NEG	POS	POS	POS	POS	POS	POS	POS	POS	POS	POS	POS	AMB	NEG	NEG	NEG	NEG	NEG	NEG	NEG	NEG	NEG	NEG	NEG	NEG	NEG	NEG	NEG	NEG	NEG	NEG	NEG	NEG	NEG	NEG	POS
22CS0349_S29 - high stringency	>CC133	>>> CC133-MSSA, [lukP83/M+]:[entC/L-]	>SCC negatives		POS	NEG	POS	POS	POS	POS	POS	POS	POS	NEG	POS	POS	POS	POS	POS	POS	POS	POS	POS	POS	POS	NEG	NEG	NEG	NEG	NEG	NEG	NEG	NEG	NEG	NEG	NEG	NEG	NEG	NEG	NEG	NEG	NEG	NEG	NEG	NEG	NEG	NEG	NEG	POS
22CS0349_S29 - low stringency	>CC133	>>> CC133-MSSA, [lukP83/M+]:[entC/L-]	>SCC negatives		POS	POS	POS	POS	POS	POS	POS	POS	POS	NEG	POS	POS	POS	POS	POS	POS	POS	POS	POS	POS	POS	POS	NEG	NEG	NEG	NEG	NEG	NEG	NEG	NEG	NEG	NEG	NEG	NEG	NEG	NEG	NEG	NEG	NEG	NEG	NEG	NEG	NEG	NEG	POS
22CS0349_S29 - medium stringency	>CC133	>>> CC133-MSSA, [lukP83/M+]:[entC/L-]	>SCC negatives		POS	AMB	POS	POS	POS	POS	POS	POS	POS	NEG	POS	POS	POS	POS	POS	POS	POS	POS	POS	POS	POS	AMB	NEG	NEG	NEG	NEG	NEG	NEG	NEG	NEG	NEG	NEG	NEG	NEG	NEG	NEG	NEG	NEG	NEG	NEG	NEG	NEG	NEG	NEG	POS
22CS0333_S31_ST133 - high stringency	>CC133	>> CC133-MSSA, [lukP83/M+]:[entC/L-]	>SCC negatives		POS	NEG	POS	POS	POS	POS	POS	POS	POS	NEG	POS	POS	POS	POS	POS	POS	POS	POS	POS	POS	POS	NEG	NEG	NEG	NEG	NEG	NEG	NEG	NEG	NEG	NEG	NEG	NEG	NEG	NEG	NEG	NEG	NEG	NEG	NEG	NEG	NEG	NEG	NEG	POS
22CS0333_S31_ST133 - low stringency	>CC133	>> CC133-MSSA, [lukP83/M+]:[entC/L-]	>SCC negatives		POS	POS	POS	POS	POS	POS	POS	POS	POS	NEG	POS	POS	POS	POS	POS	POS	POS	POS	POS	POS	POS	POS	NEG	NEG	NEG	NEG	NEG	NEG	NEG	NEG	NEG	NEG	NEG	NEG	NEG	NEG	NEG	NEG	NEG	NEG	NEG	NEG	NEG	NEG	POS
22CS0333_S31_ST133 - medium stringency	>CC133	>> CC133-MSSA, [lukP83/M+]:[entC/L-]	>SCC negatives		POS	AMB	POS	POS	POS	POS	POS	POS	POS	NEG	POS	POS	POS	POS	POS	POS	POS	POS	POS	POS	POS	AMB	NEG	NEG	NEG	NEG	NEG	NEG	NEG	NEG	NEG	NEG	NEG	NEG	NEG	NEG	NEG	NEG	NEG	NEG	NEG	NEG	NEG	NEG	POS
22CS0343_S38_ST133 - high stringency	>CC133	>> CC133-MSSA [PseudoSCC]:[lukF-P83/M+]	>PseudoSCC [As]		POS	NEG	POS	POS	POS	POS	POS	POS	POS	NEG	POS	POS	POS	POS	POS	POS	POS	POS	POS	POS	POS	NEG	NEG	NEG	NEG	NEG	NEG	NEG	NEG	NEG	NEG	NEG	NEG	NEG	NEG	NEG	NEG	NEG	NEG	NEG	NEG	NEG	NEG	NEG	POS
22CS0343_S38_ST133 - low stringency	>CC133	>> CC133-MSSA [PseudoSCC]:[lukF-P83/M+]	>PseudoSCC [As]		POS	POS	POS	POS	POS	POS	POS	POS	POS	NEG	POS	POS	POS	POS	POS	POS	POS	POS	POS	POS	POS	POS	NEG	NEG	NEG	NEG	NEG	NEG	NEG	NEG	NEG	NEG	NEG	NEG	NEG	NEG	NEG	NEG	NEG	NEG	NEG	NEG	NEG	NEG	POS
22CS0343_S38_ST133 - medium stringency	>CC133	>> CC133-MSSA [PseudoSCC]:[lukF-P83/M+]	>PseudoSCC [As]		POS	AMB	POS	POS	POS	POS	POS	POS	POS	NEG	POS	POS	POS	POS	POS	POS	POS	POS	POS	POS	POS	AMB	NEG	NEG	NEG	NEG	NEG	NEG	NEG	NEG	NEG	NEG	NEG	NEG	NEG	NEG	NEG	NEG	NEG	NEG	NEG	NEG	NEG	NEG	POS
22CS0323_S23_ST133 - high stringency	>CC133	>> CC133-MSSA, [lukP83/M+]:[entC/L+, tst ? ]	>SCC negatives	Deviant tst1 allele ? See alignment a couple of weeks ago.	POS	NEG	POS	POS	POS	POS	POS	POS	POS	NEG	POS	POS	POS	POS	POS	POS	POS	POS	POS	POS	POS	NEG	NEG	NEG	NEG	NEG	NEG	NEG	NEG	NEG	NEG	NEG	NEG	NEG	NEG	NEG	NEG	NEG	NEG	NEG	NEG	NEG	NEG	NEG	POS
22CS0323_S23_ST133 - low stringency	>CC133	>> CC133-MSSA, [lukP83/M+]:[entC/L+, tst ? ]	>SCC negatives		POS	POS	POS	POS	POS	POS	POS	POS	POS	NEG	POS	POS	POS	POS	POS	POS	POS	POS	POS	POS	POS	POS	NEG	NEG	NEG	NEG	NEG	NEG	NEG	NEG	NEG	NEG	NEG	NEG	NEG	NEG	NEG	NEG	NEG	NEG	NEG	NEG	NEG	NEG	POS
22CS0323_S23_ST133 - medium stringency	>CC133	>> CC133-MSSA, [lukP83/M+]:[entC/L+, tst ? ]	>SCC negatives		POS	AMB	POS	POS	POS	POS	POS	POS	POS	NEG	POS	POS	POS	POS	POS	POS	POS	POS	POS	POS	POS	AMB	NEG	NEG	NEG	NEG	NEG	NEG	NEG	NEG	NEG	NEG	NEG	NEG	NEG	NEG	NEG	NEG	NEG	NEG	NEG	NEG	NEG	NEG	POS
22CS0331_S24 - high stringency	>CC133	>>> CC133-MSSA, [lukP83/M+]:[entC/L+, tst ? ]	>SCC negatives		POS	NEG	POS	POS	POS	POS	POS	POS	POS	NEG	POS	POS	POS	POS	POS	POS	POS	POS	POS	POS	POS	NEG	NEG	NEG	NEG	NEG	NEG	NEG	NEG	NEG	NEG	NEG	NEG	NEG	NEG	NEG	NEG	NEG	NEG	NEG	NEG	NEG	NEG	NEG	POS
22CS0331_S24 - low stringency	>CC133	>>> CC133-MSSA, [lukP83/M+]:[entC/L+, tst ? ]	>SCC negatives		POS	POS	POS	POS	POS	POS	POS	POS	POS	NEG	POS	POS	POS	POS	POS	POS	POS	POS	POS	POS	POS	POS	NEG	NEG	NEG	NEG	NEG	NEG	NEG	NEG	NEG	NEG	NEG	NEG	NEG	NEG	NEG	NEG	NEG	NEG	NEG	NEG	NEG	NEG	POS
22CS0331_S24 - medium stringency	>CC133	>>> CC133-MSSA, [lukP83/M+]:[entC/L+, tst ? ]	>SCC negatives		POS	AMB	POS	POS	POS	POS	POS	POS	POS	NEG	POS	POS	POS	POS	POS	POS	POS	POS	POS	POS	POS	AMB	NEG	NEG	NEG	NEG	NEG	NEG	NEG	NEG	NEG	NEG	NEG	NEG	NEG	NEG	NEG	NEG	NEG	NEG	NEG	NEG	NEG	NEG	POS
22CS0348_S28 - high stringency	>CC133	>>> CC133-MSSA, [lukP83/M+]:[entC/L+, tst ? ]	>SCC negatives		POS	NEG	POS	POS	POS	POS	POS	POS	POS	NEG	POS	POS	POS	POS	POS	POS	POS	POS	POS	POS	POS	NEG	NEG	NEG	NEG	NEG	NEG	NEG	NEG	NEG	NEG	NEG	NEG	NEG	NEG	NEG	NEG	NEG	NEG	NEG	NEG	NEG	NEG	NEG	POS
22CS0348_S28 - low stringency	>CC133	>>> CC133-MSSA, [lukP83/M+]:[entC/L+, tst ? ]	>SCC negatives		POS	POS	POS	POS	POS	POS	POS	POS	POS	NEG	POS	POS	POS	POS	POS	POS	POS	POS	POS	POS	POS	POS	NEG	NEG	NEG	NEG	NEG	NEG	NEG	NEG	NEG	NEG	NEG	NEG	NEG	NEG	NEG	NEG	NEG	NEG	NEG	NEG	NEG	NEG	POS
22CS0348_S28 - medium stringency	>CC133	>>> CC133-MSSA, [lukP83/M+]:[entC/L+, tst ? ]	>SCC negatives		POS	AMB	POS	POS	POS	POS	POS	POS	POS	NEG	POS	POS	POS	POS	POS	POS	POS	POS	POS	POS	POS	AMB	NEG	NEG	NEG	NEG	NEG	NEG	NEG	NEG	NEG	NEG	NEG	NEG	NEG	NEG	NEG	NEG	NEG	NEG	NEG	NEG	NEG	NEG	POS
22CS0350_S30 - high stringency	>CC133	>>> CC133-MSSA, [lukP83/M+]:[entC/L+, tst ? ]	>SCC negatives		POS	NEG	POS	POS	POS	POS	POS	POS	POS	NEG	POS	POS	POS	POS	POS	POS	POS	POS	POS	POS	POS	NEG	NEG	NEG	NEG	NEG	NEG	NEG	NEG	NEG	NEG	NEG	NEG	NEG	NEG	NEG	NEG	NEG	NEG	NEG	NEG	NEG	NEG	NEG	POS
22CS0350_S30 - low stringency	>CC133	>>> CC133-MSSA, [lukP83/M+]:[entC/L+, tst ? ]	>SCC negatives		POS	POS	POS	POS	POS	POS	POS	POS	POS	NEG	POS	POS	POS	POS	POS	POS	POS	POS	POS	POS	POS	POS	NEG	NEG	NEG	NEG	NEG	NEG	NEG	NEG	NEG	NEG	NEG	NEG	NEG	NEG	NEG	NEG	NEG	NEG	NEG	NEG	NEG	NEG	POS
22CS0350_S30 - medium stringency	>CC133	>>> CC133-MSSA, [lukP83/M+]:[entC/L+, tst ? ]	>SCC negatives		POS	AMB	POS	POS	POS	POS	POS	POS	POS	NEG	POS	POS	POS	POS	POS	POS	POS	POS	POS	POS	POS	AMB	NEG	NEG	NEG	NEG	NEG	NEG	NEG	NEG	NEG	NEG	NEG	NEG	NEG	NEG	NEG	NEG	NEG	NEG	NEG	NEG	NEG	NEG	POS
22CS0324_S24_ST133 - high stringency	>CC133	>> CC133-MSSA [PseudoSCC]:[lukF-P83/M+]:[entC/L+, tst ? ]	>PseudoSCC [As]		POS	NEG	POS	POS	POS	POS	POS	POS	POS	NEG	POS	POS	POS	POS	POS	POS	POS	POS	POS	POS	POS	NEG	NEG	NEG	NEG	NEG	NEG	NEG	NEG	NEG	NEG	NEG	NEG	NEG	NEG	NEG	NEG	NEG	NEG	NEG	NEG	NEG	NEG	NEG	POS
22CS0324_S24_ST133 - low stringency	>CC133	>> CC133-MSSA [PseudoSCC]:[lukF-P83/M+]:[entC/L+, tst ? ]	>PseudoSCC [As]		POS	POS	POS	POS	POS	POS	POS	POS	POS	NEG	POS	POS	POS	POS	POS	POS	POS	POS	POS	POS	POS	POS	NEG	NEG	NEG	NEG	NEG	NEG	NEG	NEG	NEG	NEG	NEG	NEG	NEG	NEG	NEG	NEG	NEG	NEG	NEG	NEG	NEG	NEG	POS
22CS0324_S24_ST133 - medium stringency	>CC133	>> CC133-MSSA [PseudoSCC]:[lukF-P83/M+]:[entC/L+, tst ? ]	>PseudoSCC [As]		POS	AMB	POS	POS	POS	POS	POS	POS	POS	NEG	POS	POS	POS	POS	POS	POS	POS	POS	POS	POS	POS	AMB	NEG	NEG	NEG	NEG	NEG	NEG	NEG	NEG	NEG	NEG	NEG	NEG	NEG	NEG	NEG	NEG	NEG	NEG	NEG	NEG	NEG	NEG	POS
22CS0326_S26_ST133 - high stringency	>CC133	>> CC133-MSSA [PseudoSCC]:[lukF-P83/M+]:[entC/L+, tst ? ]	>PseudoSCC [As]		POS	NEG	POS	POS	POS	POS	POS	POS	POS	NEG	POS	POS	POS	POS	POS	POS	POS	POS	POS	POS	POS	NEG	NEG	NEG	NEG	NEG	NEG	NEG	NEG	NEG	NEG	NEG	NEG	NEG	NEG	NEG	NEG	NEG	NEG	NEG	NEG	NEG	NEG	NEG	POS
22CS0326_S26_ST133 - low stringency	>CC133	>> CC133-MSSA [PseudoSCC]:[lukF-P83/M+]:[entC/L+, tst ? ]	>PseudoSCC [As]		POS	POS	POS	POS	POS	POS	POS	POS	POS	NEG	POS	POS	POS	POS	POS	POS	POS	POS	POS	POS	POS	POS	NEG	NEG	NEG	NEG	NEG	NEG	NEG	NEG	NEG	NEG	NEG	NEG	NEG	NEG	NEG	NEG	NEG	NEG	NEG	NEG	NEG	NEG	POS
22CS0326_S26_ST133 - medium stringency	>CC133	>> CC133-MSSA [PseudoSCC]:[lukF-P83/M+]:[entC/L+, tst ? ]	>PseudoSCC [As]		POS	AMB	POS	POS	POS	POS	POS	POS	POS	NEG	POS	POS	POS	POS	POS	POS	POS	POS	POS	POS	POS	AMB	NEG	NEG	NEG	NEG	NEG	NEG	NEG	NEG	NEG	NEG	NEG	NEG	NEG	NEG	NEG	NEG	NEG	NEG	NEG	NEG	NEG	NEG	POS
CC398
22CS0317_S17_ST398 - high stringency	>CC398	>>CC398-MSSA	>SCC negatives		POS	POS	POS	POS	POS	POS	POS	POS	POS	NEG	POS	POS	POS	POS	POS	POS	POS	POS	NEG	NEG	POS	NEG	NEG	NEG	NEG	NEG	NEG	NEG	NEG	NEG	NEG	NEG	NEG	NEG	NEG	NEG	NEG	NEG	NEG	NEG	NEG	NEG	NEG	NEG	POS
22CS0317_S17_ST398 - low stringency	>CC398	>>CC398-MSSA	>SCC negatives		POS	POS	POS	POS	POS	POS	POS	POS	POS	NEG	POS	POS	POS	POS	POS	POS	POS	POS	POS	POS	POS	POS	NEG	NEG	NEG	NEG	NEG	NEG	NEG	NEG	NEG	NEG	NEG	NEG	NEG	NEG	NEG	NEG	NEG	NEG	NEG	NEG	NEG	NEG	POS
22CS0317_S17_ST398 - medium stringency	>CC398	>>CC398-MSSA	>SCC negatives		POS	POS	POS	POS	POS	POS	POS	POS	POS	NEG	POS	POS	POS	POS	POS	POS	POS	POS	AMB	AMB	POS	AMB	NEG	NEG	NEG	NEG	NEG	NEG	NEG	NEG	NEG	NEG	NEG	NEG	NEG	NEG	NEG	NEG	NEG	NEG	NEG	NEG	NEG	NEG	POS
CC522
22CS0327_S27_ST522 - high stringency	>CC522	>>CC522-MSSA [lukF-P83/lukP+]:[entC/L+, tst ? ]	>SCC negatives	This strain has a chimeric phage born leukocidin (see https://pubmed.ncbi.nlm.nih.gov/39852974/). Deviant tst1 allele ? Comment to follow.	POS	POS	POS	POS	POS	POS	POS	POS	POS	NEG	POS	POS	POS	POS	POS	POS	POS	POS	POS	POS	POS	NEG	NEG	NEG	NEG	NEG	NEG	NEG	NEG	NEG	NEG	NEG	NEG	NEG	NEG	NEG	NEG	NEG	NEG	NEG	NEG	NEG	NEG	NEG	POS
22CS0327_S27_ST522 - low stringency	>CC522	>>CC522-MSSA [lukF-P83/lukP+]:[entC/L+, tst ? ]	>SCC negatives		POS	POS	POS	POS	POS	POS	POS	POS	POS	NEG	POS	POS	POS	POS	POS	POS	POS	POS	POS	POS	POS	POS	NEG	NEG	NEG	NEG	NEG	NEG	NEG	NEG	NEG	NEG	NEG	NEG	NEG	NEG	NEG	NEG	NEG	NEG	NEG	NEG	NEG	NEG	POS
22CS0327_S27_ST522 - medium stringency	>CC522	>>CC522-MSSA [lukF-P83/lukP+]:[entC/L+, tst ? ]	>SCC negatives		POS	POS	POS	POS	POS	POS	POS	POS	POS	NEG	POS	POS	POS	POS	POS	POS	POS	POS	POS	POS	POS	AMB	NEG	NEG	NEG	NEG	NEG	NEG	NEG	NEG	NEG	NEG	NEG	NEG	NEG	NEG	NEG	NEG	NEG	NEG	NEG	NEG	NEG	NEG	POS
[truncated: 570 more columns]
